# Supplementary material for: Implementation and sustainment of a statewide telemedicine diabetic retinopathy screening network for federally designated safety-net clinics
Source: PLoS One. 2020 Nov 4;15(11):e0241767. doi: 10.1371/journal.pone.0241767 (PMC7641408; doi:10.1371/journal.pone.0241767)
Supplement: S1 Dataset — (CSV) [file pone.0241767.s001.csv]

UNIQUE_ID	GENDER	INTERPRETATION_YEAR	FULLY_GRADEABLE_ZERO_PATH	OD_GRADEABLE	OD_RETINOPATHY	NEW_OD_ME	OD_ME	OD_NO_OTHER	OD_Drusen	OD_DAMD	OD_GA	OD_SH	OD_SFS	OD_RPED	OD_RD	OD_CA	OD_CD6_CDA	OD_OND	OD_ERM	OD_BrCAO	OD_BrCVO	OD_HIST	OD_HP	OD_NEV	OD_OTHER	OS_GRADEABLE	OS_RETINOPATHY	OS_ME	OS_NO_OTHER	OS_Drusen	OS_DAMD	OS_GA	OS_SH	OS_SFS	OS_RPED	OS_RD	OS_CA	OS_CD6_CDA	OS_OND	OS_ERM	OS_BrCAO	OS_BrCVO	OS_HIST	OS_HP	OS_NEV	OS_OTHER	AMD_5YRISK	DME_OBSERVED	REFERRAL
1		2014	2	1	3	2	2	1	0		0	0	0	0	0	0	0	0	0	0	0	0	0	0	0	2	2	2	1	0		0	0	0	0	0	0	0	0	0	0	0	0	0	0	0			2
2		2014	2	1	2	2	2	0	1		0	0	0	0	0	0	0	0	0	0	0	0	0	0	0	2	2	2	0	1		0	0	0	0	0	0	0	0	0	0	0	0	0	0	0			1
2		2015	2	1	2	2	2	0	0	1	0	0	0	0	0	0	0	0	0	0	0	0	0	0	0	2	2	2	0	0	1	0	0	0	0	0	0	0	0	0	0	0	0	0	0	0	4		1
2		2016	2	1	2	2	2	0	0	1	0	0	0	0	0	0	0	0	0	0	0	0	0	0	0	2	2	2	0	0	1	0	0	0	0	0	0	0	0	0	0	0	0	0	0	0	3		2
2	male	2017	2	1	2	2	2	0		1							0								0	2	2	2	1		0							0								0	3		2
2	male	2018	2	1	2	2	2	1		0							0								0	3	2	2	1		0							0								0			1
3		2014	1	1	2	2	2	1	0		0	0	0	0	0	0	0	0	0	0	0	0	0	0	0	2	2	2	1	0		0	0	0	0	0	0	0	0	0	0	0	0	0	0	0			2
4		2014	2	4	5	4	4	0	0		0	0	0	0	0	0	0	0	0	0	0	0	0	0	0	4	6	4	0	0		0	0	0	0	0	0	0	0	0	0	0	0	0	0	0			1
4	female	2018	2	1	2	2	2	0		0							0								1	2	2	2	1		0							0								0			1
5		2014	2	4	5	4	4	0	0		0	0	0	0	0	0	0	0	0	0	0	0	0	0	0	4	6	4	0	0		0	0	0	0	0	0	0	0	0	0	0	0	0	0	0			1
6		2014	1	1	2	2	2	1	0		0	0	0	0	0	0	0	0	0	0	0	0	0	0	0	2	2	2	1	0		0	0	0	0	0	0	0	0	0	0	0	0	0	0	0			2
6		2015	2	1	3	2	2	0	1	0	0	0	0	0	0	0	0	0	0	0	0	0	0	0	0	3	6	4	0	0	0	0	0	0	0	0	0	0	0	0	0	0	0	0	0	1			1
6		2016	1	1	2	2	2	1	0	0	0	0	0	0	0	0	0	0	0	0	0	0	0	0	0	2	2	2	1	0	0	0	0	0	0	0	0	0	0	0	0	0	0	0	0	0			2
6	male	2017	1	1	2	2	2	0		0							0								0	2	2	2	0		0							0								0			2
6	male	2018	2	1	4	2	2	1		0							0								0	2	5	2	1		0							0								0			1
7		2014	1	1	2	2	2	1	0		0	0	0	0	0	0	0	0	0	0	0	0	0	0	0	2	2	2	1	0		0	0	0	0	0	0	0	0	0	0	0	0	0	0	0			2
8		2014	2	1	4	2	2	1	0		0	0	0	0	0	0	0	0	0	0	0	0	0	0	0	2	5	3	1	0		0	0	0	0	0	0	0	0	0	0	0	0	0	0	0		1	1
9		2014	2	1	3	2	2	0	1		0	0	0	0	0	0	0	0	0	0	0	0	0	0	0	2	2	2	0	1		0	0	0	0	0	0	0	0	0	0	0	0	0	0	0			1
9	male	2018	2	1	2	2	2	0		1							0								0	2	2	2	0		1							0								0	3		2
10		2014	1	1	2	2	2	1	0		0	0	0	0	0	0	0	0	0	0	0	0	0	0	0	2	2	2	1	0		0	0	0	0	0	0	0	0	0	0	0	0	0	0	0			2
11		2014	2	4	5	4	4	0	0		0	0	0	0	0	0	0	0	0	0	0	0	0	0	0	4	6	4	0	0		0	0	0	0	0	0	0	0	0	0	0	0	0	0	0			1
11		2015	2	1	2	2	2	0	0	1	0	0	0	0	0	0	0	0	0	0	0	0	0	0	0	2	2	2	0	0	1	0	0	0	0	0	0	0	0	0	0	0	0	0	0	0	3		2
12		2014	2	1	3	2	2	1	0		0	0	0	0	0	0	0	0	0	0	0	0	0	0	0	2	2	2	1	0		0	0	0	0	0	0	0	0	0	0	0	0	0	0	0			2
13		2014	2	4	5	4	4	0	0		0	0	0	0	0	0	0	0	0	0	0	0	0	0	0	4	6	4	0	0		0	0	0	0	0	0	0	0	0	0	0	0	0	0	0			1
14		2014	1	1	2	2	2	1	0		0	0	0	0	0	0	0	0	0	0	0	0	0	0	0	2	2	2	1	0		0	0	0	0	0	0	0	0	0	0	0	0	0	0	0			2
14		2015	1	1	2	2	2	1	0	0	0	0	0	0	0	0	0	0	0	0	0	0	0	0	0	2	2	2	1	0	0	0	0	0	0	0	0	0	0	0	0	0	0	0	0	0			2
15		2014	2	1	2	2	2	0	1		0	0	0	0	0	0	0	0	0	0	0	0	0	0	0	2	2	2	0	1		0	0	0	0	0	0	0	0	0	0	0	0	0	0	0			1
16		2014	2	4	5	4	4	0	0		0	0	0	0	0	0	0	0	0	0	0	0	0	0	0	4	6	4	0	0		0	0	0	0	0	0	0	0	0	0	0	0	0	0	0			1
16		2015	2	4	5	4	3	0	0	0	0	0	0	0	0	0	0	0	0	0	0	0	0	0	0	4	6	4	0	0	0	0	0	0	0	0	0	0	0	0	0	0	0	0	0	0			1
17		2014	1	1	2	2	2	1	0		0	0	0	0	0	0	0	0	0	0	0	0	0	0	0	2	2	2	1	0		0	0	0	0	0	0	0	0	0	0	0	0	0	0	0			2
18		2014	2	4	5	4	4	0	0		0	0	0	0	0	0	0	0	0	0	0	0	0	0	0	4	6	4	0	0		0	0	0	0	0	0	0	0	0	0	0	0	0	0	0			1
18		2016	2	1	4	2	2	1	0	0	0	0	0	0	0	0	0	0	0	0	0	0	0	0	0	3	6	4	1	0	0	0	0	0	0	0	0	0	0	0	0	0	0	0	0	0			1
19		2014	1	1	2	2	2	1	0		0	0	0	0	0	0	0	0	0	0	0	0	0	0	0	2	2	2	1	0		0	0	0	0	0	0	0	0	0	0	0	0	0	0	0			2
19		2015	1	1	2	2	2	1	0	0	0	0	0	0	0	0	0	0	0	0	0	0	0	0	0	2	2	2	1	0	0	0	0	0	0	0	0	0	0	0	0	0	0	0	0	0			2
19		2016	2	1	3	2	2	1	0	0	0	0	0	0	0	0	0	0	0	0	0	0	0	0	0	2	2	2	1	0	0	0	0	0	0	0	0	0	0	0	0	0	0	0	0	0			2
19	female	2017	2	1	4	2	2	1		0							0								0	3	6	4	1		0							0								0			1
20		2014	2	4	5	4	4	0	0		0	0	0	0	0	0	0	0	0	0	0	0	0	0	0	4	6	4	0	0		0	0	0	0	0	0	0	0	0	0	0	0	0	0	0			1
21		2014	2	4	5	4	4	0	0		0	0	0	0	0	0	0	0	0	0	0	0	0	0	0	2	2	2	0	0		0	0	0	0	0	0	0	0	0	0	0	0	0	0	0			1
22		2014	1	1	2	2	2	1	0		0	0	0	0	0	0	0	0	0	0	0	0	0	0	0	2	2	2	1	0		0	0	0	0	0	0	0	0	0	0	0	0	0	0	0			2
22		2016	2	3	5	2	2	1	0	0	0	0	0	0	0	0	0	0	0	0	0	0	0	0	0	3	6	4	1	0	0	0	0	0	0	0	0	0	0	0	0	0	0	0	0	0			1
22	female	2016	1	1	2	2	2	0		0							0								0	2	2	2	0		0							0								0			2
23		2014	1	1	2	2	2	1	0		0	0	0	0	0	0	0	0	0	0	0	0	0	0	0	2	2	2	1	0		0	0	0	0	0	0	0	0	0	0	0	0	0	0	0			2
24		2014	1	1	2	2	2	1	0		0	0	0	0	0	0	0	0	0	0	0	0	0	0	0	2	2	2	1	0		0	0	0	0	0	0	0	0	0	0	0	0	0	0	0			2
25		2014	1	1	2	2	2	1	0		0	0	0	0	0	0	0	0	0	0	0	0	0	0	0	2	2	2	1	0		0	0	0	0	0	0	0	0	0	0	0	0	0	0	0			2
25		2016	1	1	2	2	2	1	0	0	0	0	0	0	0	0	0	0	0	0	0	0	0	0	0	2	2	2	1	0	0	0	0	0	0	0	0	0	0	0	0	0	0	0	0	0			2
26		2014	1	1	2	2	2	1	0		0	0	0	0	0	0	0	0	0	0	0	0	0	0	0	2	2	2	1	0		0	0	0	0	0	0	0	0	0	0	0	0	0	0	0			2
26		2015	1	1	2	2	2	1	0	0	0	0	0	0	0	0	0	0	0	0	0	0	0	0	0	2	2	2	1	0	0	0	0	0	0	0	0	0	0	0	0	0	0	0	0	0			2
26		2015	1	1	2	2	2	1	0	0	0	0	0	0	0	0	0	0	0	0	0	0	0	0	0	2	2	2	1	0	0	0	0	0	0	0	0	0	0	0	0	0	0	0	0	0			2
26	male	2017	1	1	2	2	2	0		0							0								0	2	2	2	0		0							0								0			2
26	male	2018	2	1	4	2	2	1		0							0								0	2	5	2	1		0							0								0			1
27		2014	2	1	3	2	2	0	0		0	0	0	0	0	0	0	0	0	0	0	1	0	0	0	4	6	4	0	0		0	0	0	0	0	0	0	0	0	0	0	0	0	0	0			1
27		2016	2	1	3	2	2	0	0	0	0	0	0	0	0	0	0	0	0	0	0	1	0	0	0	2	2	2	0	0	0	0	0	0	0	0	0	0	0	0	0	0	1	0	0	0			2
28		2014	2	1	3	2	2	1	0		0	0	0	0	0	0	0	0	0	0	0	0	0	0	0	2	2	2	1	0		0	0	0	0	0	0	0	0	0	0	0	0	0	0	0			2
29		2014	2	1	4	3	3	1	0		0	0	0	0	0	0	0	0	0	0	0	0	0	0	0	4	6	4	0	0		0	0	0	0	0	0	0	0	0	0	0	0	0	0	0		1	1
30		2014	2	1	3	2	2	1	0		0	0	0	0	0	0	0	0	0	0	0	0	0	0	0	2	3	2	1	0		0	0	0	0	0	0	0	0	0	0	0	0	0	0	0			2
30		2015	2	1	4	2	2	1	0	0	0	0	0	0	0	0	0	0	0	0	0	0	0	0	0	2	5	2	0	0	0	0	0	0	0	0	0	1	0	0	0	0	0	0	0	0			1
31		2014	2	1	2	2	2	0	1		0	0	0	0	0	0	0	0	0	0	0	0	0	0	0	2	2	2	0	1		0	0	0	0	0	0	0	0	0	0	0	0	0	0	0			1
32		2014	2	1	2	2	2	0	1		0	0	0	0	0	0	0	0	0	0	0	0	0	0	0	2	2	2	0	1		0	0	0	0	0	0	0	0	0	0	0	0	0	0	0			1
33		2014	2	1	3	2	2	1	0		0	0	0	0	0	0	0	0	0	0	0	0	0	0	0	2	3	2	1	0		0	0	0	0	0	0	0	0	0	0	0	0	0	0	0			2
33	male	2018	1	1	2	2	2	0		0							0								0	2	2	2	0		0							0								0			2
34		2014	1	1	2	2	2	1	0		0	0	0	0	0	0	0	0	0	0	0	0	0	0	0	2	2	2	1	0		0	0	0	0	0	0	0	0	0	0	0	0	0	0	0			2
34		2014	1	1	2	2	2	1	0		0	0	0	0	0	0	0	0	0	0	0	0	0	0	0	2	2	2	1	0		0	0	0	0	0	0	0	0	0	0	0	0	0	0	0			2
35		2014	1	1	2	2	2	1	0		0	0	0	0	0	0	0	0	0	0	0	0	0	0	0	2	2	2	1	0		0	0	0	0	0	0	0	0	0	0	0	0	0	0	0			2
36		2014	2	1	3	2	2	1	0		0	0	0	0	0	0	0	0	0	0	0	0	0	0	0	2	5	2	1	0		0	0	0	0	0	0	0	0	0	0	0	0	0	0	0			1
37		2014	2	4	5	4	4	0	0		0	0	0	0	0	0	0	0	0	0	0	0	0	0	0	4	6	4	0	0		0	0	0	0	0	0	0	0	0	0	0	0	0	0	0			1
38		2014	1	1	2	2	2	1	0		0	0	0	0	0	0	0	0	0	0	0	0	0	0	0	2	2	2	1	0		0	0	0	0	0	0	0	0	0	0	0	0	0	0	0			2
39		2014	1	1	2	2	2	1	0		0	0	0	0	0	0	0	0	0	0	0	0	0	0	0	2	2	2	1	0		0	0	0	0	0	0	0	0	0	0	0	0	0	0	0			2
39		2015	1	1	2	2	2	1	0	0	0	0	0	0	0	0	0	0	0	0	0	0	0	0	0	2	2	2	1	0	0	0	0	0	0	0	0	0	0	0	0	0	0	0	0	0			2
39		2016	1	1	2	2	2	1	0	0	0	0	0	0	0	0	0	0	0	0	0	0	0	0	0	2	2	2	1	0	0	0	0	0	0	0	0	0	0	0	0	0	0	0	0	0			2
40		2014	2	1	3	2	2	1	0		0	0	0	0	0	0	0	0	0	0	0	0	0	0	0	2	3	2	1	0		0	0	0	0	0	0	0	0	0	0	0	0	0	0	0			2
41		2014	1	1	2	2	2	1	0		0	0	0	0	0	0	0	0	0	0	0	0	0	0	0	2	2	2	1	0		0	0	0	0	0	0	0	0	0	0	0	0	0	0	0			2
41		2014	1	1	2	2	2	1	0		0	0	0	0	0	0	0	0	0	0	0	0	0	0	0	2	2	2	1	0		0	0	0	0	0	0	0	0	0	0	0	0	0	0	0			2
41		2014	1	1	2	2	2	1	0		0	0	0	0	0	0	0	0	0	0	0	0	0	0	0	2	2	2	1	0		0	0	0	0	0	0	0	0	0	0	0	0	0	0	0			2
41		2016	2	3	5	4	4	1	0	0	0	0	0	0	0	0	0	0	0	0	0	0	0	0	0	4	6	4	0	0	0	0	0	0	0	0	0	0	0	0	0	0	0	0	0	0			1
41		2016	2	3	5	4	4	1	0	0	0	0	0	0	0	0	0	0	0	0	0	0	0	0	0	3	6	4	1	0	0	0	0	0	0	0	0	0	0	0	0	0	0	0	0	0			1
41	female	2018	1	1	2	2	2	0		0							0								0	2	2	2	0		0							0								0			2
42		2014	1	1	2	2	2	1	0		0	0	0	0	0	0	0	0	0	0	0	0	0	0	0	2	2	2	1	0		0	0	0	0	0	0	0	0	0	0	0	0	0	0	0			2
42		2016	2	1	2	2	2	1	0	0	0	0	0	0	0	0	0	0	0	0	0	0	0	0	0	2	3	2	1	0	0	0	0	0	0	0	0	0	0	0	0	0	0	0	0	0			2
42	male	2017	2	1	4	2	2	1		0							0								0	2	5	2	1		0							0								0			1
43		2014	2	1	4	3	3	1	0		0	0	0	0	0	0	0	0	0	0	0	0	0	0	0	4	6	4	0	0		0	0	0	0	0	0	0	0	0	0	0	0	0	0	0		1	1
43		2015	2	1	4	3	3	1	0	0	0	0	0	0	0	0	0	0	0	0	0	0	0	0	0	3	5	4	1	0	0	0	0	0	0	0	0	0	0	0	0	0	0	0	0	0		1	1
43		2016	2	3	4	3	3	1	0	0	0	0	0	0	0	0	0	0	0	0	0	0	0	0	0	4	6	4	0	0	0	0	0	0	0	0	0	0	0	0	0	0	0	0	0	0		1	1
43	female	2017	2	3	4	3	3	1		0							0								0	4	6	2	0		0							0								0		1	1
43	female	2019	2	1	4	3	3	1		0							0								0	2	5	3	1		0							0								0		1	1
44		2014	2	1	2	2	2	1	0		0	0	0	0	0	0	0	0	0	0	0	0	0	0	0	2	2	2	0	0		0	0	0	1	0	0	0	0	0	0	0	0	0	0	0			1
45		2014	2	1	2	2	2	0	0		0	0	0	0	0	0	1	0	0	0	0	0	0	0	0	2	2	2	0	0		0	0	0	0	0	0	0	0	0	0	0	0	0	0	0			1
45		2015	1	1	2	2	2	1	0	0	0	0	0	0	0	0	0	0	0	0	0	0	0	0	0	2	2	2	1	0	0	0	0	0	0	0	0	0	0	0	0	0	0	0	0	0			2
45		2016	1	1	2	2	2	1	0	0	0	0	0	0	0	0	0	0	0	0	0	0	0	0	0	2	2	2	1	0	0	0	0	0	0	0	0	0	0	0	0	0	0	0	0	0			2
45	male	2017	1	1	2	2	2	0		0							0								0	2	2	2	0		0							0								0			2
45	male	2018	1	1	2	2	2	0		0							0								0	2	2	2	0		0							0								0			2
46		2014	2	1	4	4	4	0	0		0	0	0	0	0	0	0	0	0	0	0	0	0	0	1	2	5	4	0	0		0	0	0	0	0	0	0	0	0	0	0	0	0	0	1			1
47		2014	2	1	2	2	2	0	0		0	0	0	0	0	0	0	0	0	0	0	0	0	0	0	2	2	2	0	0		0	0	0	0	0	0	0	0	0	0	0	0	0	0	0			2
47		2015	1	1	2	2	2	1	0	0	0	0	0	0	0	0	0	0	0	0	0	0	0	0	0	2	2	2	1	0	0	0	0	0	0	0	0	0	0	0	0	0	0	0	0	0			2
47		2015	1	1	2	2	2	1	0	0	0	0	0	0	0	0	0	0	0	0	0	0	0	0	0	2	2	2	1	0	0	0	0	0	0	0	0	0	0	0	0	0	0	0	0	0			2
47	female	2017	1	1	2	2	2	0		0							0								0	2	2	2	0		0							0								0			2
47	female	2018	1	1	2	2	2	0		0							0								0	2	2	2	0		0							0								0			2
48		2014	2	1	4	2	2	1	0		0	0	0	0	0	0	0	0	0	0	0	0	0	0	0	2	5	2	1	0		0	0	0	0	0	0	0	0	0	0	0	0	0	0	0			1
48		2015	2	1	4	2	2	1	0	0	0	0	0	0	0	0	0	0	0	0	0	0	0	0	0	2	5	2	1	0	0	0	0	0	0	0	0	0	0	0	0	0	0	0	0	0			1
48	female	2018	2	1	4	2	2	1		0							0								0	2	5	2	1		0							0								0			1
49		2014	1	1	2	2	2	1	0		0	0	0	0	0	0	0	0	0	0	0	0	0	0	0	2	2	2	1	0		0	0	0	0	0	0	0	0	0	0	0	0	0	0	0			2
49		2016	1	1	2	2	2	1	0	0	0	0	0	0	0	0	0	0	0	0	0	0	0	0	0	2	2	2	1	0	0	0	0	0	0	0	0	0	0	0	0	0	0	0	0	0			2
49	male	2017	1	1	2	2	2	0		0							0								0	2	2	2	0		0							0								0			2
49	male	2018	1	1	2	2	2	0		0							0								0	2	2	2	0		0							0								0			2
50		2014	1	1	2	2	2	1	0		0	0	0	0	0	0	0	0	0	0	0	0	0	0	0	2	2	2	1	0		0	0	0	0	0	0	0	0	0	0	0	0	0	0	0			2
50		2015	1	1	2	2	2	1	0	0	0	0	0	0	0	0	0	0	0	0	0	0	0	0	0	2	2	2	1	0	0	0	0	0	0	0	0	0	0	0	0	0	0	0	0	0			2
50		2016	1	1	2	2	2	1	0	0	0	0	0	0	0	0	0	0	0	0	0	0	0	0	0	2	2	2	1	0	0	0	0	0	0	0	0	0	0	0	0	0	0	0	0	0			2
51		2014	2	4	5	4	4	0	0		0	0	0	0	0	0	0	0	0	0	0	0	0	0	0	4	6	4	0	0		0	0	0	0	0	0	0	0	0	0	0	0	0	0	0			1
51		2016	2	4	5	4	3	0	0	0	0	0	0	0	0	0	0	0	0	0	0	0	0	0	0	4	6	4	0	0	0	0	0	0	0	0	0	0	0	0	0	0	0	0	0	0			1
52		2014	2	1	2	2	2	1	0		0	0	0	0	0	0	0	0	0	0	0	0	0	0	0	4	6	4	0	0		0	0	0	0	0	0	0	0	0	0	0	0	0	0	0			1
53		2014	1	1	2	2	2	1	0		0	0	0	0	0	0	0	0	0	0	0	0	0	0	0	2	2	2	1	0		0	0	0	0	0	0	0	0	0	0	0	0	0	0	0			2
53	female	2018	2	1	4	2	2	1		0							0								0	2	5	2	1		0							0								0			1
54		2014	2	1	2	2	2	0	1		0	0	0	0	0	0	0	0	0	0	0	0	0	1	0	2	2	2	0	1		0	0	0	0	0	0	0	0	0	0	0	0	0	0	0			1
54	male	2018	1	1	2	2	2	0		0							0								0	2	2	2	0		0							0								0			2
55		2014	1	1	2	2	2	1	0		0	0	0	0	0	0	0	0	0	0	0	0	0	0	0	2	2	2	1	0		0	0	0	0	0	0	0	0	0	0	0	0	0	0	0			2
55		2015	1	1	2	2	2	1	0	0	0	0	0	0	0	0	0	0	0	0	0	0	0	0	0	2	2	2	1	0	0	0	0	0	0	0	0	0	0	0	0	0	0	0	0	0			2
55		2016	1	1	2	2	2	1	0	0	0	0	0	0	0	0	0	0	0	0	0	0	0	0	0	2	2	2	1	0	0	0	0	0	0	0	0	0	0	0	0	0	0	0	0	0			2
55	male	2017	1	1	2	2	2	0		0							0								0	2	2	2	0		0							0								0			2
55	male	2018	1	1	2	2	2	0		0							0								0	2	2	2	0		0							0								0			2
55	male	2018	1	1	2	2	2	0		0							0								0	2	2	2	0		0							0								0			2
56		2014	1	1	2	2	2	1	0		0	0	0	0	0	0	0	0	0	0	0	0	0	0	0	2	2	2	1	0		0	0	0	0	0	0	0	0	0	0	0	0	0	0	0			2
57		2014	1	1	2	2	2	1	0		0	0	0	0	0	0	0	0	0	0	0	0	0	0	0	2	2	2	1	0		0	0	0	0	0	0	0	0	0	0	0	0	0	0	0			2
58		2014	2	1	2	2	2	0	0		0	0	0	0	0	0	0	0	0	0	0	0	0	0	1	2	2	2	1	0		0	0	0	0	0	0	0	0	0	0	0	0	0	0	0			2
59		2014	2	4	5	4	4	0	0		0	0	0	0	0	0	0	0	0	0	0	0	0	0	0	2	2	2	1	0		0	0	0	0	0	0	0	0	0	0	0	0	0	0	0			1
59		2014	2	4	5	4	4	0	0		0	0	0	0	0	0	0	0	0	0	0	0	0	0	0	4	6	4	0	0		0	0	0	0	0	0	0	0	0	0	0	0	0	0	0			1
59	female	2017	2	3	4	4	4	1		0							0								0	4	6	2	0		0							0								0			1
60		2014	2	1	3	2	2	1	0		0	0	0	0	0	0	0	0	0	0	0	0	0	0	0	2	2	2	1	0		0	0	0	0	0	0	0	0	0	0	0	0	0	0	0			2
61		2014	2	1	2	2	2	1	0		0	0	0	0	0	0	0	0	0	0	0	0	0	0	0	2	2	2	0	0		0	0	0	0	0	0	1	0	0	0	0	0	0	0	0			1
62		2014	2	1	3	2	2	1	0		0	0	0	0	0	0	0	0	0	0	0	0	0	0	0	4	6	4	0	0		0	0	0	0	0	0	0	0	0	0	0	0	0	0	0			1
63		2014	2	1	3	2	2	0	0		0	0	0	0	0	0	0	0	0	0	0	0	0	0	1	2	3	2	0	0		0	0	0	0	0	0	0	0	0	0	0	0	0	0	1			2
63		2016	2	4	5	4	3	0	0	0	0	0	0	0	0	0	0	0	0	0	0	0	0	0	0	2	2	2	1	0	0	0	0	0	0	0	0	0	0	0	0	0	0	0	0	0			1
63	female	2018	2	1	4	2	2	1		0							0								0	2	5	2	1		0							0								0			1
64		2014	2	4	5	4	4	0	0		0	0	0	0	0	0	0	0	0	0	0	0	0	0	0	4	6	4	0	0		0	0	0	0	0	0	0	0	0	0	0	0	0	0	0			1
65		2014	1	1	2	2	2	1	0		0	0	0	0	0	0	0	0	0	0	0	0	0	0	0	2	2	2	1	0		0	0	0	0	0	0	0	0	0	0	0	0	0	0	0			2
66		2014	2	4	5	4	4	0	0		0	0	0	0	0	0	0	0	0	0	0	0	0	0	0	2	5	2	1	0		0	0	0	0	0	0	0	0	0	0	0	0	0	0	0			1
67		2014	2	4	5	4	4	0	0		0	0	0	0	0	0	0	0	0	0	0	0	0	0	0	4	6	4	0	0		0	0	0	0	0	0	0	0	0	0	0	0	0	0	0			1
67		2014	1	1	2	2	2	1	0		0	0	0	0	0	0	0	0	0	0	0	0	0	0	0	2	2	2	1	0		0	0	0	0	0	0	0	0	0	0	0	0	0	0	0			2
67		2015	2	4	5	4	3	0	0	0	0	0	0	0	0	0	0	0	0	0	0	0	0	0	0	4	6	4	0	0	0	0	0	0	0	0	0	0	0	0	0	0	0	0	0	0			1
67	male	2018	2	4	5	2	2	0		0							0								0	3	6	4	0		1							0								0	2		1
68		2014	2	4	5	4	4	0	0		0	0	0	0	0	0	0	0	0	0	0	0	0	0	0	4	6	4	0	0		0	0	0	0	0	0	0	0	0	0	0	0	0	0	0			1
68		2015	1	1	2	2	2	1	0	0	0	0	0	0	0	0	0	0	0	0	0	0	0	0	0	2	2	2	1	0	0	0	0	0	0	0	0	0	0	0	0	0	0	0	0	0			2
68		2016	1	1	2	2	2	1	0	0	0	0	0	0	0	0	0	0	0	0	0	0	0	0	0	2	2	2	1	0	0	0	0	0	0	0	0	0	0	0	0	0	0	0	0	0			2
68	female	2017	1	1	2	2	2	0		0							0								0	2	2	2	0		0							0								0			2
69		2014	1	1	2	2	2	1	0		0	0	0	0	0	0	0	0	0	0	0	0	0	0	0	2	2	2	1	0		0	0	0	0	0	0	0	0	0	0	0	0	0	0	0			2
69		2015	1	1	2	2	2	1	0	0	0	0	0	0	0	0	0	0	0	0	0	0	0	0	0	2	2	2	1	0	0	0	0	0	0	0	0	0	0	0	0	0	0	0	0	0			2
69		2016	2	4	5	4	3	0	0	0	0	0	0	0	0	0	0	0	0	0	0	0	0	0	0	4	6	4	0	0	0	0	0	0	0	0	0	0	0	0	0	0	0	0	0	0			1
70		2014	2	1	2	2	2	1	0		0	0	0	0	0	0	0	0	0	0	0	0	0	0	0	2	3	2	1	0		0	0	0	0	0	0	0	0	0	0	0	0	0	0	0			2
71		2014	1	1	2	2	2	1	0		0	0	0	0	0	0	0	0	0	0	0	0	0	0	0	2	2	2	1	0		0	0	0	0	0	0	0	0	0	0	0	0	0	0	0			2
71		2015	2	1	3	2	2	1	0	0	0	0	0	0	0	0	0	0	0	0	0	0	0	0	0	2	3	2	1	0	0	0	0	0	0	0	0	0	0	0	0	0	0	0	0	0			2
71		2016	1	1	2	2	2	1	0	0	0	0	0	0	0	0	0	0	0	0	0	0	0	0	0	2	2	2	1	0	0	0	0	0	0	0	0	0	0	0	0	0	0	0	0	0			2
71	male	2017	1	1	2	2	2	0		0							0								0	2	2	2	0		0							0								0			2
71	male	2018	1	1	2	2	2	0		0							0								0	2	2	2	0		0							0								0			2
72		2014	2	4	5	4	4	0	0		0	0	0	0	0	0	0	0	0	0	0	0	0	0	0	4	6	4	0	0		0	0	0	0	0	0	0	0	0	0	0	0	0	0	0			1
72		2015	2	4	5	4	3	0	0	0	0	0	0	0	0	0	0	0	0	0	0	0	0	0	0	4	6	4	0	0	0	0	0	0	0	0	0	0	0	0	0	0	0	0	0	0			1
73		2014	2	1	2	2	2	0	0		0	0	0	0	0	0	0	0	0	0	0	0	0	0	0	2	2	2	1	0		0	0	0	0	0	0	0	0	0	0	0	0	0	0	0			1
73		2015	1	1	2	2	2	1	1	0	0	0	0	0	0	0	0	0	0	0	0	0	0	0	0	2	2	2	1	0	0	0	0	0	0	0	0	0	0	0	0	0	0	0	0	0			2
73		2016	2	4	5	4	3	0	0	0	0	0	0	0	0	0	0	0	0	0	0	0	0	0	0	4	6	4	0	0	0	0	0	0	0	0	0	0	0	0	0	0	0	0	0	0			1
74		2014	1	1	2	2	2	1	0		0	0	0	0	0	0	0	0	0	0	0	0	0	0	0	2	2	2	1	0		0	0	0	0	0	0	0	0	0	0	0	0	0	0	0			2
74		2015	2	1	2	2	2	1	0	0	0	0	0	0	0	0	0	0	0	0	0	0	0	0	0	4	6	4	0	0	0	0	0	0	0	0	0	0	0	0	0	0	0	0	0	0			1
74		2016	1	1	2	2	2	1	0	0	0	0	0	0	0	0	0	0	0	0	0	0	0	0	0	2	2	2	1	0	0	0	0	0	0	0	0	0	0	0	0	0	0	0	0	0			2
74		2016	1	1	2	2	2	1	0	0	0	0	0	0	0	0	0	0	0	0	0	0	0	0	0	2	2	2	1	0	0	0	0	0	0	0	0	0	0	0	0	0	0	0	0	0			2
74	female	2017	1	1	2	2	2	0		0							0								0	2	2	2	0		0							0								0			2
75		2014	2	1	2	2	2	1	0		0	0	0	0	0	0	0	0	0	0	0	0	0	0	0	2	2	3	1	0		0	0	0	0	0	0	0	0	0	0	0	0	0	0	0		1	1
75		2015	1	1	2	2	2	1	0	0	0	0	0	0	0	0	0	0	0	0	0	0	0	0	0	2	2	2	1	0	0	0	0	0	0	0	0	0	0	0	0	0	0	0	0	0			2
75		2016	1	1	2	2	2	1	0	0	0	0	0	0	0	0	0	0	0	0	0	0	0	0	0	2	2	2	1	0	0	0	0	0	0	0	0	0	0	0	0	0	0	0	0	0			2
75	male	2017	1	1	2	2	2	0		0							0								0	2	2	2	0		0							0								0			2
76		2014	2	1	2	2	2	1	0		0	0	0	0	0	0	0	0	0	0	0	0	0	0	0	2	5	3	1	0		0	0	0	0	0	0	0	0	0	0	0	0	0	0	0		1	1
77		2014	2	1	4	3	3	1	0		0	0	0	0	0	0	0	0	0	0	0	0	0	0	0	2	5	3	1	0		0	0	0	0	0	0	0	0	0	0	0	0	0	0	0		1	1
78		2014	2	1	2	2	2	1	0		0	0	0	0	0	0	0	0	0	0	0	0	0	0	0	2	2	2	0	0		0	0	0	0	0	0	0	0	0	0	0	0	0	0	0			1
79		2014	1	1	2	2	2	1	0		0	0	0	0	0	0	0	0	0	0	0	0	0	0	0	2	2	2	1	0		0	0	0	0	0	0	0	0	0	0	0	0	0	0	0			2
80		2014	2	4	5	4	4	0	0		0	0	0	0	0	0	0	0	0	0	0	0	0	0	0	2	3	2	1	0		0	0	0	0	0	0	0	0	0	0	0	0	0	0	0			1
80		2016	1	1	2	2	2	1	0	0	0	0	0	0	0	0	0	0	0	0	0	0	0	0	0	2	2	2	1	0	0	0	0	0	0	0	0	0	0	0	0	0	0	0	0	0			2
81		2014	2	1	2	2	2	0	0		0	0	0	0	0	0	0	0	0	0	0	0	0	0	1	4	6	4	0	0		0	0	0	0	0	0	0	0	0	0	0	0	0	0	0			1
82		2014	2	1	3	2	2	0	0		0	0	0	0	0	0	0	0	0	0	0	0	0	0	1	2	3	2	0	0		0	0	0	0	0	0	0	0	0	0	0	0	0	0	1			2
82		2014	1	1	2	2	2	1	0		0	0	0	0	0	0	0	0	0	0	0	0	0	0	0	2	2	2	1	0		0	0	0	0	0	0	0	0	0	0	0	0	0	0	0			2
82		2015	2	4	5	4	3	0	0	0	0	0	0	0	0	0	0	0	0	0	0	0	0	0	0	2	2	2	1	0	0	0	0	0	0	0	0	0	0	0	0	0	0	0	0	0			1
82		2016	2	4	5	4	3	0	0	0	0	0	0	0	0	0	0	0	0	0	0	0	0	0	0	4	6	4	0	0	0	0	0	0	0	0	0	0	0	0	0	0	0	0	0	0			1
83		2014	2	4	5	4	4	0	0		0	0	0	0	0	0	0	0	0	0	0	0	0	0	0	2	2	2	0	0		0	0	0	0	0	0	0	0	0	0	0	0	0	0	0			1
83		2015	2	1	2	2	2	0	0	1	0	0	0	0	0	0	0	0	0	0	0	0	0	0	0	2	2	2	0	0	1	0	0	0	0	0	0	0	0	0	0	0	0	0	0	0	3		2
83		2016	2	3	5	4	4	1	0	0	0	0	0	0	0	0	0	0	0	0	0	0	0	0	0	3	6	4	1	0	0	0	0	0	0	0	0	0	0	0	0	0	0	0	0	0			1
83	male	2018	2	4	5	2	2	0		0							0								0	4	6	2	0		0							0								0			1
84		2014	2	4	5	4	4	0	0		0	0	0	0	0	0	0	0	0	0	0	0	0	0	0	4	6	4	0	0		0	0	0	0	0	0	0	0	0	0	0	0	0	0	0			1
84		2014	2	4	5	4	4	0	0		0	0	0	0	0	0	0	0	0	0	0	0	0	0	0	4	6	4	0	0		0	0	0	0	0	0	0	0	0	0	0	0	0	0	0			1
85		2014	2	4	5	4	4	0	0		0	0	0	0	0	0	0	0	0	0	0	0	0	0	0	4	6	4	0	0		0	0	0	0	0	0	0	0	0	0	0	0	0	0	0			1
86		2014	2	1	2	2	2	0	1		0	0	0	0	0	0	0	0	0	0	0	0	0	0	0	2	2	2	0	1		0	0	0	0	0	0	0	0	0	0	0	0	0	0	0			1
86		2016	2	1	2	2	2	0	1	0	0	0	0	0	0	0	0	0	0	0	0	0	0	0	0	2	2	2	0	1	0	0	0	0	0	0	0	0	0	0	0	0	0	0	0	0			2
86	male	2017	1	1	2	2	2	0		0							0								0	2	2	2	0		0							0								0			2
87		2014	2	1	3	2	2	1	0		0	0	0	0	0	0	0	0	0	0	0	0	0	0	0	2	3	2	0	0		0	0	0	0	0	0	0	0	0	0	0	0	0	0	1			2
87		2015	2	4	5	4	3	0	0	0	0	0	0	0	0	0	0	0	0	0	0	0	0	0	0	2	2	2	0	1	0	0	0	0	0	0	0	0	0	0	0	0	0	0	0	0			1
87		2015	1	1	2	2	2	1	0	0	0	0	0	0	0	0	0	0	0	0	0	0	0	0	0	2	2	2	1	0	0	0	0	0	0	0	0	0	0	0	0	0	0	0	0	0			2
87	male	2017	1	1	2	2	2	0		0							0								0	2	2	2	0		0							0								0			2
87	male	2018	1	1	2	2	2	0		0							0								0	2	2	2	0		0							0								0			2
88		2014	2	1	3	2	2	1	0		0	0	0	0	0	0	0	0	0	0	0	0	0	0	0	2	3	2	1	0		0	0	0	0	0	0	0	0	0	0	0	0	0	0	0			2
88		2015	2	1	3	2	2	0	1	0	0	0	0	0	0	0	0	0	0	0	0	0	0	0	0	2	2	2	1	0	0	0	0	0	0	0	0	0	0	0	0	0	0	0	0	0			2
88	male	2017	1	1	2	2	2	0		0							0								0	2	2	2	0		0							0								0			2
89		2014	1	1	2	2	2	1	0		0	0	0	0	0	0	0	0	0	0	0	0	0	0	0	2	2	2	1	0		0	0	0	0	0	0	0	0	0	0	0	0	0	0	0			2
89		2016	1	1	2	2	2	1	0	0	0	0	0	0	0	0	0	0	0	0	0	0	0	0	0	2	2	2	1	0	0	0	0	0	0	0	0	0	0	0	0	0	0	0	0	0			2
90		2014	1	1	2	2	2	1	0		0	0	0	0	0	0	0	0	0	0	0	0	0	0	0	2	2	2	1	0		0	0	0	0	0	0	0	0	0	0	0	0	0	0	0			2
91		2014	2	1	2	2	2	0	0		0	0	0	0	0	0	0	0	0	0	0	0	0	0	1	2	2	2	0	0		0	0	0	0	0	0	0	0	0	0	0	0	0	0	1			2
92		2014	2	1	3	2	2	1	0		0	0	0	0	0	0	0	0	0	0	0	0	0	0	0	4	6	4	0	0		0	0	0	0	0	0	0	0	0	0	0	0	0	0	0			1
93		2014	2	1	3	2	2	0	0		0	0	0	0	0	0	0	0	0	0	0	0	0	0	1	2	2	2	1	0		0	0	0	0	0	0	0	0	0	0	0	0	0	0	0			2
93		2015	1	1	2	2	2	1	0	0	0	0	0	0	0	0	0	0	0	0	0	0	0	0	0	2	2	2	1	0	0	0	0	0	0	0	0	0	0	0	0	0	0	0	0	0			2
93	female	2016	2	1	3	2	2	1		0							0								0	2	2	2	1		0							0								0			2
94		2014	2	1	2	2	2	0	0		0	0	0	0	0	0	0	0	0	0	0	0	0	0	1	2	2	2	0	0		0	0	0	0	0	0	0	0	0	0	0	0	0	0	1			2
94		2015	1	1	2	2	2	1	0	0	0	0	0	0	0	0	0	0	0	0	0	0	0	0	0	2	2	2	1	0	0	0	0	0	0	0	0	0	0	0	0	0	0	0	0	0			2
94	male	2017	1	1	2	2	2	0		0							0								0	2	2	2	0		0							0								0			2
94	male	2018	1	1	2	2	2	0		0							0								0	2	2	2	0		0							0								0			2
95		2014	2	1	3	2	2	1	0		0	0	0	0	0	0	0	0	0	0	0	0	0	0	0	2	2	2	1	0		0	0	0	0	0	0	0	0	0	0	0	0	0	0	0			2
96		2014	1	1	2	2	2	1	0		0	0	0	0	0	0	0	0	0	0	0	0	0	0	0	2	2	2	1	0		0	0	0	0	0	0	0	0	0	0	0	0	0	0	0			2
97		2014	2	1	2	2	2	1	0		0	0	0	0	0	0	0	0	0	0	0	0	0	0	0	2	3	2	1	0		0	0	0	0	0	0	0	0	0	0	0	0	0	0	0			2
98		2014	2	4	5	4	4	0	0		0	0	0	0	0	0	0	0	0	0	0	0	0	0	0	4	6	4	0	0		0	0	0	0	0	0	0	0	0	0	0	0	0	0	0			1
98		2014	1	1	2	2	2	1	0		0	0	0	0	0	0	0	0	0	0	0	0	0	0	0	2	2	2	1	0		0	0	0	0	0	0	0	0	0	0	0	0	0	0	0			2
98		2015	1	1	2	2	2	1	0	0	0	0	0	0	0	0	0	0	0	0	0	0	0	0	0	2	2	2	1	0	0	0	0	0	0	0	0	0	0	0	0	0	0	0	0	0			2
98	female	2018	1	1	2	2	2	0		0							0								0	2	2	2	0		0							0								0			2
98	female	2019	1	1	2	2	2	0		0							0								0	2	2	2	0		0							0								0			2
99		2014	2	1	2	2	2	1	0		0	0	0	0	0	0	0	0	0	0	0	0	0	0	0	4	6	4	0	0		0	0	0	0	0	0	0	0	0	0	0	0	0	0	0			1
99		2016	2	4	5	4	3	0	0	0	0	0	0	0	0	0	0	0	0	0	0	0	0	0	0	4	6	4	0	0	0	0	0	0	0	0	0	0	0	0	0	0	0	0	0	0			1
100		2014	2	1	4	3	3	1	0		0	0	0	0	0	0	0	0	0	0	0	0	0	0	0	2	5	3	1	0		0	0	0	0	0	0	0	0	0	0	0	0	0	0	0		1	1
101		2014	2	1	2	2	2	0	1		0	0	0	0	0	0	0	0	0	0	0	0	0	0	0	2	2	2	1	0		0	0	0	0	0	0	0	0	0	0	0	0	0	0	0			1
102		2014	2	1	3	2	2	1	0		0	0	0	0	0	0	0	0	0	0	0	0	0	0	0	2	5	2	1	0		0	0	0	0	0	0	0	0	0	0	0	0	0	0	0			1
102		2015	2	1	4	2	2	1	0	0	0	0	0	0	0	0	0	0	0	0	0	0	0	0	0	2	5	2	1	0	0	0	0	0	0	0	0	0	0	0	0	0	0	0	0	0			1
103		2014	1	1	2	2	2	1	0		0	0	0	0	0	0	0	0	0	0	0	0	0	0	0	2	2	2	1	0		0	0	0	0	0	0	0	0	0	0	0	0	0	0	0			2
104		2014	1	1	2	2	2	1	0		0	0	0	0	0	0	0	0	0	0	0	0	0	0	0	2	2	2	1	0		0	0	0	0	0	0	0	0	0	0	0	0	0	0	0			2
104	male	2017	2	4	5	2	2	0		0							0								0	4	6	2	0		0							0								0			1
105		2014	1	1	2	2	2	1	0		0	0	0	0	0	0	0	0	0	0	0	0	0	0	0	2	2	2	1	0		0	0	0	0	0	0	0	0	0	0	0	0	0	0	0			2
105		2015	2	3	5	4	4	1	0	0	0	0	0	0	0	0	0	0	0	0	0	0	0	0	0	2	2	2	1	0	0	0	0	0	0	0	0	0	0	0	0	0	0	0	0	0			1
106		2014	2	1	2	2	2	1	0		0	0	0	0	0	0	0	0	0	0	0	0	0	0	0	2	2	3	0	0		0	0	0	0	0	0	0	0	0	0	1	0	0	0	0		1	1
106		2015	2	1	2	2	2	1	0	0	0	0	0	0	0	0	0	0	0	0	0	0	0	0	0	2	2	3	0	0	0	0	0	0	0	0	0	0	0	0	0	1	0	0	0	0		1	1
106	female	2016	2	1	2	2	2	0		0							0								1	2	2	2	0		0							0								1			1
106	female	2018	2	1	4	2	2	1		0							0								0	3	6	4	1		0							0								0			1
107		2014	2	4	5	4	4	0	0		0	0	0	0	0	0	0	0	0	0	0	0	0	0	0	4	6	4	0	0		0	0	0	0	0	0	0	0	0	0	0	0	0	0	0			1
107		2016	2	4	5	4	3	0	0	0	0	0	0	0	0	0	0	0	0	0	0	0	0	0	0	4	6	4	0	0	0	0	0	0	0	0	0	0	0	0	0	0	0	0	0	0			1
108		2014	2	1	2	2	2	0	0		0	0	0	0	0	0	1	0	0	0	0	0	0	0	0	4	6	4	0	0		0	0	0	0	0	0	0	0	0	0	0	0	0	0	0			1
109		2014	2	1	2	2	2	0	0		0	0	0	0	0	0	0	0	0	0	0	0	0	0	1	2	3	2	0	1		0	0	0	0	0	0	0	0	0	0	0	0	0	0	0			1
110		2014	1	1	2	2	2	1	0		0	0	0	0	0	0	0	0	0	0	0	0	0	0	0	2	2	2	1	0		0	0	0	0	0	0	0	0	0	0	0	0	0	0	0			2
111		2014	2	1	2	2	2	1	0		0	0	0	0	0	0	0	0	0	0	0	0	0	0	0	4	6	4	0	0		0	0	0	0	0	0	0	0	0	0	0	0	0	0	0			1
111		2015	1	1	2	2	2	1	0	0	0	0	0	0	0	0	0	0	0	0	0	0	0	0	0	2	2	2	1	0	0	0	0	0	0	0	0	0	0	0	0	0	0	0	0	0			2
111	female	2016	1	1	2	2	2	1		0							0								0	2	2	2	1		0							0								0			2
111	female	2017	1	1	2	2	2	0		0							0								0	2	2	2	0		0							0								0			2
112		2014	1	1	2	2	2	1	0		0	0	0	0	0	0	0	0	0	0	0	0	0	0	0	2	2	2	1	0		0	0	0	0	0	0	0	0	0	0	0	0	0	0	0			2
112		2015	1	1	2	2	2	1	0	0	0	0	0	0	0	0	0	0	0	0	0	0	0	0	0	2	2	2	1	0	0	0	0	0	0	0	0	0	0	0	0	0	0	0	0	0			2
112		2016	1	1	2	2	2	1	0	0	0	0	0	0	0	0	0	0	0	0	0	0	0	0	0	2	2	2	1	0	0	0	0	0	0	0	0	0	0	0	0	0	0	0	0	0			2
112	male	2017	2	1	4	2	2	1		0							0								0	2	5	2	1		0							0								0			1
112	male	2017	2	1	4	2	2	1		0							0								0	2	2	2	1		0							0								0			1
112	male	2018	1	1	2	2	2	0		0							0								0	2	2	2	0		0							0								0			2
113		2014	1	1	2	2	2	1	0		0	0	0	0	0	0	0	0	0	0	0	0	0	0	0	2	2	2	1	0		0	0	0	0	0	0	0	0	0	0	0	0	0	0	0			2
114		2014	1	1	2	2	2	1	0		0	0	0	0	0	0	0	0	0	0	0	0	0	0	0	2	2	2	1	0		0	0	0	0	0	0	0	0	0	0	0	0	0	0	0			2
114		2015	2	4	5	4	3	0	0	0	0	0	0	0	0	0	0	0	0	0	0	0	0	0	0	4	6	4	0	0	0	0	0	0	0	0	0	0	0	0	0	0	0	0	0	0			1
114		2016	2	1	2	2	2	1	0	0	0	0	0	0	0	0	0	0	0	0	0	0	0	0	0	4	6	4	0	0	0	0	0	0	0	0	0	0	0	0	0	0	0	0	0	0			1
114	male	2016	2	4	5	2	2	0		0							0								0	4	6	2	0		0							0								0			1
114	male	2017	2	4	5	2	2	0		0							0								0	4	6	2	0		0							0								0			1
114	male	2018	2	3	2	2	2	1		0							0								0	4	6	2	0		0							0								0			1
115		2014	1	1	2	2	2	1	0		0	0	0	0	0	0	0	0	0	0	0	0	0	0	0	2	2	2	1	0		0	0	0	0	0	0	0	0	0	0	0	0	0	0	0			2
115		2015	1	1	2	2	2	1	0	0	0	0	0	0	0	0	0	0	0	0	0	0	0	0	0	2	2	2	1	0	0	0	0	0	0	0	0	0	0	0	0	0	0	0	0	0			2
115	female	2019	2	1	2	2	2	0		1							0								0	2	2	2	0		1							0								0	2		2
116		2014	2	1	2	2	2	0	0		0	0	0	0	0	0	0	0	0	0	0	0	0	0	1	2	5	3	1	0		0	0	0	0	0	0	0	0	0	0	0	0	0	0	0		1	1
116	female	2016	1	1	2	2	2	1		0							0								0	2	2	2	1		0							0								0			2
116	female	2017	2	1	2	2	2	1		0							0								0	2	3	2	1		0							0								0			2
117		2014	2	1	2	2	2	1	0		0	0	0	0	0	0	0	0	0	0	0	0	0	0	0	2	3	2	1	0		0	0	0	0	0	0	0	0	0	0	0	0	0	0	0			2
117	male	2018	1	1	2	2	2	0		0							0								0	2	2	2	0		0							0								0			2
118		2014	2	1	2	2	2	0	0		0	0	0	0	0	0	0	0	0	0	0	0	0	0	0	2	2	2	0	1		0	0	0	0	0	0	0	0	0	0	0	0	0	0	0			1
118		2016	1	1	2	2	2	1	0	0	0	0	0	0	0	0	0	0	0	0	0	0	0	0	0	2	2	2	1	0	0	0	0	0	0	0	0	0	0	0	0	0	0	0	0	0			2
118	male	2018	1	1	2	2	2	0		0							0								0	2	2	2	0		0							0								0			2
119		2014	2	4	5	4	4	0	0		0	0	0	0	0	0	0	0	0	0	0	0	0	0	0	4	6	4	0	0		0	0	0	0	0	0	0	0	0	0	0	0	0	0	0			1
119		2015	2	4	5	4	3	0	0	0	0	0	0	0	0	0	0	0	0	0	0	0	0	0	0	4	6	4	0	0	0	0	0	0	0	0	0	0	0	0	0	0	0	0	0	0			1
119		2016	2	4	5	4	3	0	0	0	0	0	0	0	0	0	0	0	0	0	0	0	0	0	0	4	6	4	0	0	0	0	0	0	0	0	0	0	0	0	0	0	0	0	0	0			1
120		2014	2	4	5	4	4	0	0		0	0	0	0	0	0	0	0	0	0	0	0	0	0	0	4	6	4	0	0		0	0	0	0	0	0	0	0	0	0	0	0	0	0	0			1
121		2014	2	4	5	4	4	0	0		0	0	0	0	0	0	0	0	0	0	0	0	0	0	0	2	5	2	0	0		0	0	0	0	0	0	0	0	0	0	0	0	0	0	0			1
121		2015	2	4	5	4	3	0	0	0	0	0	0	0	0	0	0	0	0	0	0	0	0	0	0	4	6	4	0	0	0	0	0	0	0	0	0	0	0	0	0	0	0	0	0	0			1
121	male	2018	1	1	2	2	2	0		0							0								0	2	2	2	0		0							0								0			2
122		2014	1	1	2	2	2	1	0		0	0	0	0	0	0	0	0	0	0	0	0	0	0	0	2	2	2	1	0		0	0	0	0	0	0	0	0	0	0	0	0	0	0	0			2
123		2014	2	4	5	4	4	0	0		0	0	0	0	0	0	0	0	0	0	0	0	0	0	0	4	6	4	0	0		0	0	0	0	0	0	0	0	0	0	0	0	0	0	0			1
124		2014	2	1	3	2	2	1	0		0	0	0	0	0	0	0	0	0	0	0	0	0	0	0	2	3	2	1	0		0	0	0	0	0	0	0	0	0	0	0	0	0	0	0			2
124	male	2016	1	1	2	2	2	1		0							0								0	2	2	2	1		0							0								0			2
124	male	2017	2	1	2	2	2	1		0							0								0	3	6	4	1		0							0								0			1
124	male	2018	2	1	2	2	2	1		0							0								0	4	6	2	0		0							0								0			1
125		2014	2	1	2	2	2	0	0		0	0	0	0	0	0	0	0	0	0	0	0	0	0	1	2	2	2	1	0		0	0	0	0	0	0	0	0	0	0	0	0	0	0	0			2
125	female	2017	2	1	2	2	2	1		0							0								0	4	6	2	0		0							0								0			1
126		2014	1	1	2	2	2	1	0		0	0	0	0	0	0	0	0	0	0	0	0	0	0	0	2	2	2	1	0		0	0	0	0	0	0	0	0	0	0	0	0	0	0	0			2
126		2015	1	1	2	2	2	1	0	0	0	0	0	0	0	0	0	0	0	0	0	0	0	0	0	2	2	2	1	0	0	0	0	0	0	0	0	0	0	0	0	0	0	0	0	0			2
126	female	2016	2	4	5	2	2	0		0							0								0	4	6	2	0		0							0								0			1
126	female	2017	1	1	2	2	2	0		0							0								0	2	2	2	0		0							0								0			2
127		2014	2	4	5	4	4	0	0		0	0	0	0	0	0	0	0	0	0	0	0	0	0	0	2	2	2	1	0		0	0	0	0	0	0	0	0	0	0	0	0	0	0	0			1
127		2014	1	1	2	2	2	1	0		0	0	0	0	0	0	0	0	0	0	0	0	0	0	0	2	2	2	1	0		0	0	0	0	0	0	0	0	0	0	0	0	0	0	0			2
127		2016	2	4	5	4	3	0	0	0	0	0	0	0	0	0	0	0	0	0	0	0	0	0	0	4	6	4	0	0	0	0	0	0	0	0	0	0	0	0	0	0	0	0	0	0			1
127	female	2017	2	4	5	2	2	0		0							0								0	3	6	4	1		0							0								0			1
128		2014	1	1	2	2	2	1	0		0	0	0	0	0	0	0	0	0	0	0	0	0	0	0	2	2	2	1	0		0	0	0	0	0	0	0	0	0	0	0	0	0	0	0			2
128	female	2016	1	1	2	2	2	1		0							0								0	2	2	2	1		0							0								0			2
128	female	2017	1	1	2	2	2	0		0							0								0	2	2	2	0		0							0								0			2
129		2014	2	4	5	4	4	0	0		0	0	0	0	0	0	0	0	0	0	0	0	0	0	0	2	2	2	1	0		0	0	0	0	0	0	0	0	0	0	0	0	0	0	0			1
130		2014	2	1	2	2	2	0	1		0	0	0	0	0	0	0	0	0	0	0	0	0	0	0	2	2	2	0	0		0	0	0	0	0	0	0	0	1	0	0	0	0	0	0			1
131		2014	2	1	3	2	2	1	0		0	0	0	0	0	0	0	0	0	0	0	0	0	0	0	2	2	2	1	0		0	0	0	0	0	0	0	0	0	0	0	0	0	0	0			2
131		2014	2	1	3	2	2	1	0		0	0	0	0	0	0	0	0	0	0	0	0	0	0	0	2	2	2	1	0		0	0	0	0	0	0	0	0	0	0	0	0	0	0	0			2
132		2014	1	1	2	2	2	1	0		0	0	0	0	0	0	0	0	0	0	0	0	0	0	0	2	2	2	1	0		0	0	0	0	0	0	0	0	0	0	0	0	0	0	0			2
132		2015	1	1	2	2	2	1	0	0	0	0	0	0	0	0	0	0	0	0	0	0	0	0	0	2	2	2	1	0	0	0	0	0	0	0	0	0	0	0	0	0	0	0	0	0			2
132	male	2017	2	1	2	2	2	1		0							0								0	3	3	2	1		0							0								0			1
133		2014	2	1	3	2	2	0	0		0	0	0	0	0	0	1	0	0	0	0	0	0	0	1	2	3	2	0	0		0	0	0	0	0	0	1	0	0	0	0	0	0	0	1			1
133		2015	2	3	5	4	4	0	0	0	0	0	0	0	0	0	1	0	0	0	0	0	0	0	0	3	6	4	0	0	0	0	0	0	0	0	0	1	0	0	0	0	0	0	0	0			1
133		2016	2	3	5	4	4	0	0	0	0	0	0	0	0	0	1	0	0	0	0	0	0	0	0	3	6	4	0	0	0	0	0	0	0	0	0	1	0	0	0	0	0	0	0	0			1
134		2014	2	1	2	2	2	1	0		0	0	0	0	0	0	0	0	0	0	0	0	0	0	0	2	2	2	0	0		0	0	0	0	0	0	0	0	0	0	0	0	0	1	0			2
135		2014	2	4	5	4	4	0	0		0	0	0	0	0	0	0	0	0	0	0	0	0	0	0	4	6	4	0	0		0	0	0	0	0	0	0	0	0	0	0	0	0	0	0			1
135	male	2018	1	1	2	2	2	0		0							0								0	2	2	2	0		0							0								0			2
136		2014	1	1	2	2	2	1	0		0	0	0	0	0	0	0	0	0	0	0	0	0	0	0	2	2	2	1	0		0	0	0	0	0	0	0	0	0	0	0	0	0	0	0			2
136		2015	2	1	2	2	2	0	0	0	0	0	0	0	0	0	0	0	0	0	0	0	0	0	1	2	2	2	0	0	0	0	0	0	0	0	0	0	0	0	0	0	0	0	0	1			2
136	male	2016	1	1	2	2	2	1		0							0								0	2	2	2	1		0							0								0			2
136	male	2017	2	1	4	2	2	1		0							0								0	2	5	2	1		0							0								0			1
136	male	2018	1	1	2	2	2	0		0							0								0	2	2	2	0		0							0								0			2
137		2014	2	1	4	2	2	1	0		0	0	0	0	0	0	0	0	0	0	0	0	0	0	0	2	5	3	1	0		0	0	0	0	0	0	0	0	0	0	0	0	0	0	0		1	1
138		2014	1	1	2	2	2	1	0		0	0	0	0	0	0	0	0	0	0	0	0	0	0	0	2	2	2	1	0		0	0	0	0	0	0	0	0	0	0	0	0	0	0	0			2
138		2015	1	1	2	2	2	1	0	0	0	0	0	0	0	0	0	0	0	0	0	0	0	0	0	2	2	2	1	0	0	0	0	0	0	0	0	0	0	0	0	0	0	0	0	0			2
138	male	2017	1	1	2	2	2	0		0							0								0	2	2	2	0		0							0								0			2
139		2014	2	4	5	4	4	0	0		0	0	0	0	0	0	0	0	0	0	0	0	0	0	0	2	2	2	1	0		0	0	0	0	0	0	0	0	0	0	0	0	0	0	0			1
140		2014	1	1	2	2	2	1	0		0	0	0	0	0	0	0	0	0	0	0	0	0	0	0	2	2	2	1	0		0	0	0	0	0	0	0	0	0	0	0	0	0	0	0			2
140		2015	1	1	2	2	2	1	0	0	0	0	0	0	0	0	0	0	0	0	0	0	0	0	0	2	2	2	1	0	0	0	0	0	0	0	0	0	0	0	0	0	0	0	0	0			2
140		2016	1	1	2	2	2	1	0	0	0	0	0	0	0	0	0	0	0	0	0	0	0	0	0	2	2	2	1	0	0	0	0	0	0	0	0	0	0	0	0	0	0	0	0	0			2
140	male	2017	1	1	2	2	2	0		0							0								0	2	2	2	0		0							0								0			2
141		2014	2	1	2	2	2	0	0		0	0	0	0	0	0	1	0	0	0	0	0	0	0	0	2	2	2	0	0		0	0	0	0	0	0	1	0	0	0	0	0	0	0	0			1
142		2014	2	1	2	2	2	1	0		0	0	0	0	0	0	0	0	0	0	0	0	0	0	0	2	2	2	0	0		0	0	0	0	0	0	0	0	0	0	0	0	0	0	1			2
142	male	2017	2	1	2	2	2	1		0							0								0	2	2	2	1		0							0								1			1
143		2014	2	1	4	3	3	1	0		0	0	0	0	0	0	0	0	0	0	0	0	0	0	0	2	5	3	1	0		0	0	0	0	0	0	0	0	0	0	0	0	0	0	0		1	1
144		2014	2	1	2	2	2	0	1		0	0	0	0	0	0	0	0	0	0	0	0	0	0	0	2	2	2	0	1		0	0	0	0	0	0	0	0	0	0	0	0	0	0	0			1
144	female	2016	1	1	2	2	2	0		0							0								0	2	2	2	0		0							0								0			2
144	female	2019	2	1	2	2	2	0		1							0								0	2	2	2	0		1							0								0	3		1
145		2014	2	4	5	4	4	0	0		0	0	0	0	0	0	0	0	0	0	0	0	0	0	0	4	6	4	0	0		0	0	0	0	0	0	0	0	0	0	0	0	0	0	0			1
146		2014	1	1	2	2	2	1	0		0	0	0	0	0	0	0	0	0	0	0	0	0	0	0	2	2	2	1	0		0	0	0	0	0	0	0	0	0	0	0	0	0	0	0			2
146		2015	1	1	2	2	2	1	0	0	0	0	0	0	0	0	0	0	0	0	0	0	0	0	0	2	2	2	1	0	0	0	0	0	0	0	0	0	0	0	0	0	0	0	0	0			2
147		2014	1	1	2	2	2	1	0		0	0	0	0	0	0	0	0	0	0	0	0	0	0	0	2	2	2	1	0		0	0	0	0	0	0	0	0	0	0	0	0	0	0	0			2
147		2015	1	1	2	2	2	1	0	0	0	0	0	0	0	0	0	0	0	0	0	0	0	0	0	2	2	2	1	0	0	0	0	0	0	0	0	0	0	0	0	0	0	0	0	0			2
147	female	2016	1	1	2	2	2	1		0							0								0	2	2	2	1		0							0								0			2
147	female	2018	1	1	2	2	2	0		0							0								0	2	2	2	0		0							0								0			2
148		2014	1	1	2	2	2	1	0		0	0	0	0	0	0	0	0	0	0	0	0	0	0	0	2	2	2	1	0		0	0	0	0	0	0	0	0	0	0	0	0	0	0	0			2
148		2015	1	1	2	2	2	1	0	0	0	0	0	0	0	0	0	0	0	0	0	0	0	0	0	2	2	2	1	0	0	0	0	0	0	0	0	0	0	0	0	0	0	0	0	0			2
148		2016	1	1	2	2	2	1	0	0	0	0	0	0	0	0	0	0	0	0	0	0	0	0	0	2	2	2	1	0	0	0	0	0	0	0	0	0	0	0	0	0	0	0	0	0			2
148	male	2017	1	1	2	2	2	0		0							0								0	2	2	2	0		0							0								0			2
148	male	2018	1	1	2	2	2	0		0							0								0	2	2	2	0		0							0								0			2
149		2014	1	1	2	2	2	1	0		0	0	0	0	0	0	0	0	0	0	0	0	0	0	0	2	2	2	1	0		0	0	0	0	0	0	0	0	0	0	0	0	0	0	0			2
149		2015	1	1	2	2	2	1	0	0	0	0	0	0	0	0	0	0	0	0	0	0	0	0	0	2	2	2	1	0	0	0	0	0	0	0	0	0	0	0	0	0	0	0	0	0			2
150		2014	2	4	5	4	4	0	0		0	0	0	0	0	0	0	0	0	0	0	0	0	0	0	4	6	4	0	0		0	0	0	0	0	0	0	0	0	0	0	0	0	0	0			1
151		2014	1	1	2	2	2	1	0		0	0	0	0	0	0	0	0	0	0	0	0	0	0	0	2	2	2	1	0		0	0	0	0	0	0	0	0	0	0	0	0	0	0	0			2
152		2014	2	1	3	2	2	0	0		1	0	0	0	0	0	0	0	0	0	0	0	0	0	0	2	3	2	0	0		1	0	0	0	0	0	0	0	0	0	0	0	0	0	0			1
152		2015	2	1	3	2	2	0	0	1	0	0	0	0	0	0	0	0	0	0	0	0	0	0	0	2	2	2	0	0	1	0	0	0	0	0	0	0	0	0	0	0	0	0	0	0	5		1
153		2014	2	1	4	2	2	0	0		0	0	0	0	0	0	0	0	0	0	0	0	0	0	0	2	5	2	1	0		0	0	0	0	0	0	0	0	0	0	0	0	0	0	0			1
154		2014	2	1	2	2	2	0	0		0	0	0	0	0	0	0	0	0	0	0	0	0	0	1	2	2	2	0	0		0	0	0	0	0	0	0	0	0	0	0	0	0	0	1			2
155		2014	1	1	2	2	2	1	0		0	0	0	0	0	0	0	0	0	0	0	0	0	0	0	2	2	2	1	0		0	0	0	0	0	0	0	0	0	0	0	0	0	0	0			2
156		2014	2	4	5	4	4	0	0		0	0	0	0	0	0	0	0	0	0	0	0	0	0	0	2	2	2	0	0		0	0	0	0	0	0	0	0	0	0	0	0	0	0	0			1
157		2014	1	1	2	2	2	1	0		0	0	0	0	0	0	0	0	0	0	0	0	0	0	0	2	2	2	1	0		0	0	0	0	0	0	0	0	0	0	0	0	0	0	0			2
157		2015	1	1	2	2	2	1	0	0	0	0	0	0	0	0	0	0	0	0	0	0	0	0	0	2	2	2	1	0	0	0	0	0	0	0	0	0	0	0	0	0	0	0	0	0			2
157		2016	1	1	2	2	2	1	0	0	0	0	0	0	0	0	0	0	0	0	0	0	0	0	0	2	2	2	1	0	0	0	0	0	0	0	0	0	0	0	0	0	0	0	0	0			2
157	male	2017	1	1	2	2	2	0		0							0								0	2	2	2	0		0							0								0			2
157	male	2018	1	1	2	2	2	0		0							0								0	2	2	2	0		0							0								0			2
158		2014	1	1	2	2	2	1	0		0	0	0	0	0	0	0	0	0	0	0	0	0	0	0	2	2	2	1	0		0	0	0	0	0	0	0	0	0	0	0	0	0	0	0			2
159		2014	2	1	2	2	2	0	0		0	0	0	0	0	0	0	0	1	0	0	0	0	0	0	2	2	2	1	0		0	0	0	0	0	0	0	0	0	0	0	0	0	0	0			1
159		2016	1	1	2	2	2	1	0	0	0	0	0	0	0	0	0	0	0	0	0	0	0	0	0	2	2	2	1	0	0	0	0	0	0	0	0	0	0	0	0	0	0	0	0	0			2
159	female	2017	1	1	2	2	2	0		0							0								0	2	2	2	0		0							0								0			2
160		2014	2	1	2	2	2	0	0		0	0	0	0	0	0	0	0	0	0	0	0	0	0	1	2	2	2	0	0		0	0	0	0	0	0	0	0	0	0	0	0	0	0	1			2
160	male	2018	1	1	2	2	2	0		0							0								0	2	2	2	0		0							0								0			2
161		2014	2	1	2	2	2	0	1		0	0	0	0	0	0	0	0	0	0	0	0	0	0	0	2	2	2	0	1		0	0	0	0	0	0	0	0	0	0	0	0	0	0	0			1
162		2014	1	1	2	2	2	1	0		0	0	0	0	0	0	0	0	0	0	0	0	0	0	0	2	2	2	1	0		0	0	0	0	0	0	0	0	0	0	0	0	0	0	0			2
162		2015	1	1	2	2	2	1	0	0	0	0	0	0	0	0	0	0	0	0	0	0	0	0	0	2	2	2	1	0	0	0	0	0	0	0	0	0	0	0	0	0	0	0	0	0			2
162	male	2017	1	1	2	2	2	0		0							0								0	2	2	2	0		0							0								0			2
163		2014	2	1	2	2	2	1	0		0	0	0	0	0	0	0	0	0	0	0	0	0	0	0	4	6	4	0	0		0	0	0	0	0	0	0	0	0	0	0	0	0	0	0			1
164		2014	1	1	2	2	2	1	0		0	0	0	0	0	0	0	0	0	0	0	0	0	0	0	2	2	2	1	0		0	0	0	0	0	0	0	0	0	0	0	0	0	0	0			2
164		2015	2	3	5	4	4	1	0	0	0	0	0	0	0	0	0	0	0	0	0	0	0	0	0	5	6	4	0	0	0	0	0	0	0	0	0	0	0	0	0	0	0	0	0	0			1
164	male	2017	1	1	2	2	2	0		0							0								0	2	2	2	0		0							0								0			2
165		2014	2	4	5	4	4	0	0		0	0	0	0	0	0	0	0	0	0	0	0	0	0	0	2	5	3	1	0		0	0	0	0	0	0	0	0	0	0	0	0	0	0	0		1	1
166		2014	2	4	5	4	4	0	0		0	0	0	0	0	0	0	0	0	0	0	0	0	0	0	2	2	2	1	0		0	0	0	0	0	0	0	0	0	0	0	0	0	0	0			1
167		2014	1	1	2	2	2	1	0		0	0	0	0	0	0	0	0	0	0	0	0	0	0	0	2	2	2	1	0		0	0	0	0	0	0	0	0	0	0	0	0	0	0	0			2
167		2015	1	1	2	2	2	1	0	0	0	0	0	0	0	0	0	0	0	0	0	0	0	0	0	2	2	2	1	0	0	0	0	0	0	0	0	0	0	0	0	0	0	0	0	0			2
167		2016	1	1	2	2	2	1	0	0	0	0	0	0	0	0	0	0	0	0	0	0	0	0	0	2	2	2	1	0	0	0	0	0	0	0	0	0	0	0	0	0	0	0	0	0			2
167	female	2017	1	1	2	2	2	0		0							0								0	2	2	2	0		0							0								0			2
168		2014	1	1	2	2	2	1	0		0	0	0	0	0	0	0	0	0	0	0	0	0	0	0	2	2	2	1	0		0	0	0	0	0	0	0	0	0	0	0	0	0	0	0			2
169		2014	2	4	5	4	4	0	0		0	0	0	0	0	0	0	0	0	0	0	0	0	0	0	4	6	4	0	0		0	0	0	0	0	0	0	0	0	0	0	0	0	0	0			1
170		2014	2	1	2	2	2	1	0		0	0	0	0	0	0	0	0	0	0	0	0	0	0	0	2	3	2	1	0		0	0	0	0	0	0	0	0	0	0	0	0	0	0	0			2
171		2014	2	4	5	4	4	0	0		0	0	0	0	0	0	0	0	0	0	0	0	0	0	0	4	6	4	0	0		0	0	0	0	0	0	0	0	0	0	0	0	0	0	0			1
171	male	2016	2	4	5	2	2	0		0							0								0	4	6	2	0		0							0								0			1
171	male	2017	2	4	5	2	2	0		0							0								0	4	6	2	0		0							0								0			1
172		2014	1	1	2	2	2	1	0		0	0	0	0	0	0	0	0	0	0	0	0	0	0	0	2	2	2	1	0		0	0	0	0	0	0	0	0	0	0	0	0	0	0	0			2
173		2014	2	4	5	4	4	0	0		0	0	0	0	0	0	0	0	0	0	0	0	0	0	0	4	6	4	0	0		0	0	0	0	0	0	0	0	0	0	0	0	0	0	0			1
173	male	2018	2	4	5	2	2	0		0							0								0	4	6	2	0		0							0								0			1
174		2014	2	4	5	4	4	0	0		0	0	0	0	0	0	0	0	0	0	0	0	0	0	0	4	6	4	0	0		0	0	0	0	0	0	0	0	0	0	0	0	0	0	0			1
175		2014	2	4	5	4	4	0	0		0	0	0	0	0	0	0	0	0	0	0	0	0	0	0	2	2	2	0	0		0	0	0	0	0	0	0	0	0	0	0	1	0	0	0			1
176		2014	2	1	4	3	3	1	0		0	0	0	0	0	0	0	0	0	0	0	0	0	0	0	2	5	2	1	0		0	0	0	0	0	0	0	0	0	0	0	0	0	0	0		1	1
177		2014	1	1	2	2	2	1	0		0	0	0	0	0	0	0	0	0	0	0	0	0	0	0	2	2	2	1	0		0	0	0	0	0	0	0	0	0	0	0	0	0	0	0			2
178		2014	1	1	2	2	2	1	0		0	0	0	0	0	0	0	0	0	0	0	0	0	0	0	2	2	2	1	0		0	0	0	0	0	0	0	0	0	0	0	0	0	0	0			2
179		2014	2	4	5	4	4	0	0		0	0	0	0	0	0	0	0	0	0	0	0	0	0	0	4	6	4	0	0		0	0	0	0	0	0	0	0	0	0	0	0	0	0	0			1
180		2014	2	1	3	2	2	1	0		0	0	0	0	0	0	0	0	0	0	0	0	0	0	0	2	3	2	1	0		0	0	0	0	0	0	0	0	0	0	0	0	0	0	0			2
181		2014	2	4	5	4	4	0	0		0	0	0	0	0	0	0	0	0	0	0	0	0	0	0	4	6	4	0	0		0	0	0	0	0	0	0	0	0	0	0	0	0	0	0			1
182		2014	2	1	3	2	2	1	0		0	0	0	0	0	0	0	0	0	0	0	0	0	0	0	2	2	2	1	0		0	0	0	0	0	0	0	0	0	0	0	0	0	0	0			2
182		2016	1	1	2	2	2	1	0	0	0	0	0	0	0	0	0	0	0	0	0	0	0	0	0	2	2	2	1	0	0	0	0	0	0	0	0	0	0	0	0	0	0	0	0	0			2
183		2014	1	1	2	2	2	1	0		0	0	0	0	0	0	0	0	0	0	0	0	0	0	0	2	2	2	1	0		0	0	0	0	0	0	0	0	0	0	0	0	0	0	0			2
183		2016	1	1	2	2	2	1	0	0	0	0	0	0	0	0	0	0	0	0	0	0	0	0	0	2	2	2	1	0	0	0	0	0	0	0	0	0	0	0	0	0	0	0	0	0			2
184		2014	1	1	2	2	2	1	0		0	0	0	0	0	0	0	0	0	0	0	0	0	0	0	2	2	2	1	0		0	0	0	0	0	0	0	0	0	0	0	0	0	0	0			2
184		2015	1	1	2	2	2	1	0	0	0	0	0	0	0	0	0	0	0	0	0	0	0	0	0	2	2	2	1	0	0	0	0	0	0	0	0	0	0	0	0	0	0	0	0	0			2
185		2014	2	4	5	4	4	0	0		0	0	0	0	0	0	0	0	0	0	0	0	0	0	0	4	6	4	0	0		0	0	0	0	0	0	0	0	0	0	0	0	0	0	0			1
185		2015	2	1	2	2	2	0	1	0	0	0	0	0	0	0	0	0	0	0	0	0	0	0	0	3	6	4	0	1	0	0	0	0	0	0	0	0	0	0	0	0	0	0	0	0			1
185		2015	2	1	2	2	2	1	0	0	0	0	0	0	0	0	0	0	0	0	0	0	0	0	0	3	6	4	1	0	0	0	0	0	0	0	0	0	0	0	0	0	0	0	0	0			1
185		2016	2	1	2	2	2	1	0	0	0	0	0	0	0	0	0	0	0	0	0	0	0	0	0	4	6	4	0	0	0	0	0	0	0	0	0	0	0	0	0	0	0	0	0	0			1
185	male	2017	2	3	5	4	4	1		0							0								0	4	6	2	0		0							0								0			1
186		2014	1	1	2	2	2	1	0		0	0	0	0	0	0	0	0	0	0	0	0	0	0	0	2	2	2	1	0		0	0	0	0	0	0	0	0	0	0	0	0	0	0	0			2
186	male	2016	2	4	5	2	2	0		0							0								0	4	6	2	0		0							0								0			1
187		2014	1	1	2	2	2	1	0		0	0	0	0	0	0	0	0	0	0	0	0	0	0	0	2	2	2	1	0		0	0	0	0	0	0	0	0	0	0	0	0	0	0	0			2
187		2015	1	1	2	2	2	1	0	0	0	0	0	0	0	0	0	0	0	0	0	0	0	0	0	2	2	2	1	0	0	0	0	0	0	0	0	0	0	0	0	0	0	0	0	0			2
187		2016	1	1	2	2	2	1	0	0	0	0	0	0	0	0	0	0	0	0	0	0	0	0	0	2	2	2	1	0	0	0	0	0	0	0	0	0	0	0	0	0	0	0	0	0			2
188		2014	2	4	5	4	4	0	0		0	0	0	0	0	0	0	0	0	0	0	0	0	0	0	4	6	4	0	0		0	0	0	0	0	0	0	0	0	0	0	0	0	0	0			1
189		2014	1	1	2	2	2	1	0		0	0	0	0	0	0	0	0	0	0	0	0	0	0	0	2	2	2	1	0		0	0	0	0	0	0	0	0	0	0	0	0	0	0	0			2
189		2016	1	1	2	2	2	1	0	0	0	0	0	0	0	0	0	0	0	0	0	0	0	0	0	2	2	2	1	0	0	0	0	0	0	0	0	0	0	0	0	0	0	0	0	0			2
189	male	2017	1	1	2	2	2	0		0							0								0	2	2	2	0		0							0								0			2
189	male	2019	2	3	5	4	4	1		0							0								0	2	2	2	1		0							0								0			1
190		2014	1	1	2	2	2	1	0		0	0	0	0	0	0	0	0	0	0	0	0	0	0	0	2	2	2	1	0		0	0	0	0	0	0	0	0	0	0	0	0	0	0	0			2
190		2015	2	1	4	2	2	1	0	0	0	0	0	0	0	0	0	0	0	0	0	0	0	0	0	2	5	2	1	0	0	0	0	0	0	0	0	0	0	0	0	0	0	0	0	0			1
190	female	2017	1	1	2	2	2	0		0							0								0	2	2	2	0		0							0								0			2
191		2014	1	1	2	2	2	1	0		0	0	0	0	0	0	0	0	0	0	0	0	0	0	0	2	2	2	1	0		0	0	0	0	0	0	0	0	0	0	0	0	0	0	0			2
191		2015	2	1	2	2	2	0	0	1	0	0	0	0	0	0	0	0	0	0	0	0	0	0	0	3	6	4	1	0	0	0	0	0	0	0	0	0	0	0	0	0	0	0	0	0	3		1
191	male	2016	2	1	2	2	2	0		1							0								0	2	2	2	1		0							0								0	2		1
192		2014	1	1	2	2	2	1	0		0	0	0	0	0	0	0	0	0	0	0	0	0	0	0	2	2	2	1	0		0	0	0	0	0	0	0	0	0	0	0	0	0	0	0			2
193		2014	2	1	2	2	2	1	0		0	0	0	0	0	0	0	0	0	0	0	0	0	0	0	2	3	3	1	0		0	0	0	0	0	0	0	0	0	0	0	0	0	0	0		1	1
194		2014	1	1	2	2	2	1	0		0	0	0	0	0	0	0	0	0	0	0	0	0	0	0	2	2	2	1	0		0	0	0	0	0	0	0	0	0	0	0	0	0	0	0			2
194	male	2019	2	1	2	2	2	0		1							0								0	2	2	2	0		1							0								0	3		1
195		2014	2	1	2	2	2	0	0		0	0	0	0	0	0	0	0	0	0	0	0	0	1	0	2	2	2	1	0		0	0	0	0	0	0	0	0	0	0	0	0	0	0	0			2
195		2014	2	1	2	2	2	0	0		0	0	0	0	0	0	0	0	0	0	0	0	0	0	1	2	2	2	1	0		0	0	0	0	0	0	0	0	0	0	0	0	0	0	0			2
196		2014	1	1	2	2	2	1	0		0	0	0	0	0	0	0	0	0	0	0	0	0	0	0	2	2	2	1	0		0	0	0	0	0	0	0	0	0	0	0	0	0	0	0			2
196		2015	1	1	2	2	2	1	0	0	0	0	0	0	0	0	0	0	0	0	0	0	0	0	0	2	2	2	1	0	0	0	0	0	0	0	0	0	0	0	0	0	0	0	0	0			2
196		2016	2	1	2	2	2	1	0	0	0	0	0	0	0	0	0	0	0	0	0	0	0	0	0	3	6	4	1	0	0	0	0	0	0	0	0	0	0	0	0	0	0	0	0	0			1
196	male	2016	1	1	2	2	2	1		0							0								0	2	2	2	1		0							0								0			2
196	male	2017	1	1	2	2	2	0		0							0								0	2	2	2	0		0							0								0			2
196	male	2018	1	1	2	2	2	0		0							0								0	2	2	2	0		0							0								0			2
197		2014	2	1	2	2	2	1	0		0	0	0	0	0	0	0	0	0	0	0	0	0	0	0	2	3	2	1	0		0	0	0	0	0	0	0	0	0	0	0	0	0	0	0			2
197		2015	1	1	2	2	2	1	0	0	0	0	0	0	0	0	0	0	0	0	0	0	0	0	0	2	2	2	1	0	0	0	0	0	0	0	0	0	0	0	0	0	0	0	0	0			2
197		2015	1	1	2	2	2	1	0	0	0	0	0	0	0	0	0	0	0	0	0	0	0	0	0	2	2	2	1	0	0	0	0	0	0	0	0	0	0	0	0	0	0	0	0	0			2
197	male	2017	1	1	2	2	2	0		0							0								0	2	2	2	0		0							0								0			2
197	male	2018	1	1	2	2	2	0		0							0								0	2	2	2	0		0							0								0			2
198		2014	1	1	2	2	2	1	0		0	0	0	0	0	0	0	0	0	0	0	0	0	0	0	2	2	2	1	0		0	0	0	0	0	0	0	0	0	0	0	0	0	0	0			2
199		2014	2	4	5	4	4	0	0		0	0	0	0	0	0	0	0	0	0	0	0	0	0	0	4	6	4	0	0		0	0	0	0	0	0	0	0	0	0	0	0	0	0	0			1
199	female	2017	2	3	5	4	4	1		0							0								0	3	5	3	1		0							0								0		1	1
200		2014	1	1	2	2	2	1	0		0	0	0	0	0	0	0	0	0	0	0	0	0	0	0	2	2	2	1	0		0	0	0	0	0	0	0	0	0	0	0	0	0	0	0			2
200		2015	2	4	5	4	3	0	0	0	0	0	0	0	0	0	0	0	0	0	0	0	0	0	0	4	6	4	0	0	0	0	0	0	0	0	0	0	0	0	0	0	0	0	0	0			1
200	male	2017	1	1	2	2	2	0		0							0								0	2	2	2	0		0							0								0			2
200	male	2018	1	1	2	2	2	0		0							0								0	2	2	2	0		0							0								0			2
201		2014	1	1	2	2	2	1	0		0	0	0	0	0	0	0	0	0	0	0	0	0	0	0	2	2	2	1	0		0	0	0	0	0	0	0	0	0	0	0	0	0	0	0			2
201		2015	2	4	5	4	3	0	0	0	0	0	0	0	0	0	0	0	0	0	0	0	0	0	0	4	6	4	0	0	0	0	0	0	0	0	0	0	0	0	0	0	0	0	0	0			1
202		2014	1	1	2	2	2	1	0		0	0	0	0	0	0	0	0	0	0	0	0	0	0	0	2	2	2	1	0		0	0	0	0	0	0	0	0	0	0	0	0	0	0	0			2
203		2014	1	1	2	2	2	1	0		0	0	0	0	0	0	0	0	0	0	0	0	0	0	0	2	2	2	1	0		0	0	0	0	0	0	0	0	0	0	0	0	0	0	0			2
203		2016	2	4	5	4	3	0	0	0	0	0	0	0	0	0	0	0	0	0	0	0	0	0	0	3	6	2	1	0	0	0	0	0	0	0	0	0	0	0	0	0	0	0	0	0			1
204		2014	2	4	5	4	4	0	0		0	0	0	0	0	0	0	0	0	0	0	0	0	0	0	4	6	4	0	0		0	0	0	0	0	0	0	0	0	0	0	0	0	0	0			1
205		2014	1	1	2	2	2	1	0		0	0	0	0	0	0	0	0	0	0	0	0	0	0	0	2	2	2	1	0		0	0	0	0	0	0	0	0	0	0	0	0	0	0	0			2
206		2014	2	4	5	4	4	0	0		0	0	0	0	0	0	0	0	0	0	0	0	0	0	0	4	6	4	0	0		0	0	0	0	0	0	0	0	0	0	0	0	0	0	0			1
207		2014	1	1	2	2	2	1	0		0	0	0	0	0	0	0	0	0	0	0	0	0	0	0	2	2	2	1	0		0	0	0	0	0	0	0	0	0	0	0	0	0	0	0			2
208		2014	2	1	2	2	2	1	0		0	0	0	0	0	0	0	0	0	0	0	0	0	0	0	2	2	2	0	0		0	0	0	0	0	1	0	0	0	0	0	0	0	1	0			1
209		2014	1	1	2	2	2	1	0		0	0	0	0	0	0	0	0	0	0	0	0	0	0	0	2	2	2	1	0		0	0	0	0	0	0	0	0	0	0	0	0	0	0	0			2
210		2014	2	1	2	2	2	1	0		0	0	0	0	0	0	0	0	0	0	0	0	0	0	0	4	6	4	0	0		0	0	0	0	0	0	0	0	0	0	0	0	0	0	0			1
211		2014	2	1	3	2	2	1	0		0	0	0	0	0	0	0	0	0	0	0	0	0	0	0	2	3	2	1	0		0	0	0	0	0	0	0	0	0	0	0	0	0	0	0			2
211		2016	2	1	4	2	2	0	0	0	0	0	0	0	0	0	1	0	0	0	0	0	0	0	0	2	3	2	0	0	0	0	0	0	0	0	0	1	0	0	0	0	0	0	0	0			1
212		2014	2	4	5	4	4	0	0		0	0	0	0	0	0	0	0	0	0	0	0	0	0	0	4	6	4	0	0		0	0	0	0	0	0	0	0	0	0	0	0	0	0	0			1
212	male	2017	1	1	2	2	2	0		0							0								0	2	2	2	0		0							0								0			2
213		2014	1	1	2	2	2	1	0		0	0	0	0	0	0	0	0	0	0	0	0	0	0	0	2	2	2	1	0		0	0	0	0	0	0	0	0	0	0	0	0	0	0	0			2
213		2015	1	1	2	2	2	1	0	0	0	0	0	0	0	0	0	0	0	0	0	0	0	0	0	2	2	2	1	0	0	0	0	0	0	0	0	0	0	0	0	0	0	0	0	0			2
213	male	2018	1	1	2	2	2	0		0							0								0	2	2	2	0		0							0								0			2
213	male	2019	2	1	2	2	2	1		0							0								0	4	6	2	0		0							0								0			1
214		2014	1	1	2	2	2	1	0		0	0	0	0	0	0	0	0	0	0	0	0	0	0	0	2	2	2	1	0		0	0	0	0	0	0	0	0	0	0	0	0	0	0	0			2
214		2016	2	1	2	2	2	0	0	0	0	1	0	0	0	0	0	0	0	0	0	0	0	0	0	2	2	2	1	0	0	0	0	0	0	0	0	0	0	0	0	0	0	0	0	0			1
215		2014	1	1	2	2	2	1	0		0	0	0	0	0	0	0	0	0	0	0	0	0	0	0	2	2	2	1	0		0	0	0	0	0	0	0	0	0	0	0	0	0	0	0			2
215		2015	2	3	5	2	2	1	0	0	0	0	0	0	0	0	0	0	0	0	0	0	0	0	0	3	6	4	1	0	0	0	0	0	0	0	0	0	0	0	0	0	0	0	0	0			1
215		2016	1	1	2	2	2	1	0	0	0	0	0	0	0	0	0	0	0	0	0	0	0	0	0	2	2	2	1	0	0	0	0	0	0	0	0	0	0	0	0	0	0	0	0	0			2
215	male	2017	1	1	2	2	2	0		0							0								0	2	2	2	0		0							0								0			2
216		2014	1	1	2	2	2	1	0		0	0	0	0	0	0	0	0	0	0	0	0	0	0	0	2	2	2	1	0		0	0	0	0	0	0	0	0	0	0	0	0	0	0	0			2
216		2015	2	1	2	2	2	0	1	0	0	0	0	0	0	0	0	0	0	0	0	0	0	0	0	2	2	2	0	1	0	0	0	0	0	0	0	0	0	0	0	0	0	0	0	0			2
216	female	2019	2	1	2	2	2	0		1							0								0	2	2	2	0		1							0								0	2		2
217		2014	2	1	2	2	2	0	0		0	0	0	0	0	0	0	0	0	0	0	1	0	0	0	2	2	2	0	0		0	0	0	0	0	0	0	0	0	0	0	1	0	0	0			2
218		2014	1	1	2	2	2	1	0		0	0	0	0	0	0	0	0	0	0	0	0	0	0	0	2	2	2	1	0		0	0	0	0	0	0	0	0	0	0	0	0	0	0	0			2
218	female	2017	2	3	2	2	2	1		0							0								0	3	2	2	1		0							0								0			1
219		2014	1	1	2	2	2	1	0		0	0	0	0	0	0	0	0	0	0	0	0	0	0	0	2	2	2	1	0		0	0	0	0	0	0	0	0	0	0	0	0	0	0	0			2
220		2014	1	1	2	2	2	1	0		0	0	0	0	0	0	0	0	0	0	0	0	0	0	0	2	2	2	1	0		0	0	0	0	0	0	0	0	0	0	0	0	0	0	0			2
221		2014	2	4	5	4	4	0	0		0	0	0	0	0	0	0	0	0	0	0	0	0	0	0	4	6	4	0	0		0	0	0	0	0	0	0	0	0	0	0	0	0	0	0			1
221		2015	2	4	5	4	3	0	0	0	0	0	0	0	0	0	0	0	0	0	0	0	0	0	0	4	6	4	0	0	0	0	0	0	0	0	0	0	0	0	0	0	0	0	0	0			1
221		2016	2	4	5	4	3	0	0	0	0	0	0	0	0	0	0	0	0	0	0	0	0	0	0	4	6	4	0	0	0	0	0	0	0	0	0	0	0	0	0	0	0	0	0	0			1
221	male	2017	2	4	5	2	2	0		0							0								0	5	6	2	0		0							0								0			1
222		2014	1	1	2	2	2	1	0		0	0	0	0	0	0	0	0	0	0	0	0	0	0	0	2	2	2	1	0		0	0	0	0	0	0	0	0	0	0	0	0	0	0	0			2
223		2014	1	1	2	2	2	1	0		0	0	0	0	0	0	0	0	0	0	0	0	0	0	0	2	2	2	1	0		0	0	0	0	0	0	0	0	0	0	0	0	0	0	0			2
223		2015	1	1	2	2	2	1	0	0	0	0	0	0	0	0	0	0	0	0	0	0	0	0	0	2	2	2	1	0	0	0	0	0	0	0	0	0	0	0	0	0	0	0	0	0			2
223	male	2017	1	1	2	2	2	0		0							0								0	2	2	2	0		0							0								0			2
223	male	2018	1	1	2	2	2	0		0							0								0	2	2	2	0		0							0								0			2
224		2014	1	1	2	2	2	1	0		0	0	0	0	0	0	0	0	0	0	0	0	0	0	0	2	2	2	1	0		0	0	0	0	0	0	0	0	0	0	0	0	0	0	0			2
224		2015	2	4	5	4	3	0	0	0	0	0	0	0	0	0	0	0	0	0	0	0	0	0	0	4	6	4	0	0	0	0	0	0	0	0	0	0	0	0	0	0	0	0	0	0			1
225		2014	2	1	3	2	2	1	0		0	0	0	0	0	0	0	0	0	0	0	0	0	0	0	2	3	2	1	0		0	0	0	0	0	0	0	0	0	0	0	0	0	0	0			2
225		2015	2	1	4	2	2	1	0	0	0	0	0	0	0	0	0	0	0	0	0	0	0	0	0	2	5	2	1	0	0	0	0	0	0	0	0	0	0	0	0	0	0	0	0	0			1
226		2014	2	1	4	3	3	1	0		0	0	0	0	0	0	0	0	0	0	0	0	0	0	0	2	5	3	1	0		0	0	0	0	0	0	0	0	0	0	0	0	0	0	0		1	1
226		2015	2	1	4	2	2	1	0	0	0	0	0	0	0	0	0	0	0	0	0	0	0	0	0	2	5	2	1	0	0	0	0	0	0	0	0	0	0	0	0	0	0	0	0	0			1
227		2014	1	1	2	2	2	1	0		0	0	0	0	0	0	0	0	0	0	0	0	0	0	0	2	2	2	1	0		0	0	0	0	0	0	0	0	0	0	0	0	0	0	0			2
227		2015	1	1	2	2	2	1	0	0	0	0	0	0	0	0	0	0	0	0	0	0	0	0	0	2	2	2	1	0	0	0	0	0	0	0	0	0	0	0	0	0	0	0	0	0			2
227		2016	2	1	2	2	2	1	0	0	0	0	0	0	0	0	0	0	0	0	0	0	0	0	0	4	6	4	0	0	0	0	0	0	0	0	0	0	0	0	0	0	0	0	0	0			1
228		2014	1	1	2	2	2	1	0		0	0	0	0	0	0	0	0	0	0	0	0	0	0	0	2	2	2	1	0		0	0	0	0	0	0	0	0	0	0	0	0	0	0	0			2
228	female	2017	1	1	2	2	2	0		0							0								0	2	2	2	0		0							0								0			2
229		2014	2	1	2	2	2	1	0		0	0	0	0	0	0	0	0	0	0	0	0	0	0	0	2	3	2	1	0		0	0	0	0	0	0	0	0	0	0	0	0	0	0	0			2
230		2014	1	1	2	2	2	1	0		0	0	0	0	0	0	0	0	0	0	0	0	0	0	0	2	2	2	1	0		0	0	0	0	0	0	0	0	0	0	0	0	0	0	0			2
230		2016	2	3	5	4	4	1	0	0	0	0	0	0	0	0	0	0	0	0	0	0	0	0	0	3	6	4	1	0	0	0	0	0	0	0	0	0	0	0	0	0	0	0	0	0			1
230	male	2017	2	3	4	2	2	1		0							0								0	3	5	2	1		0							0								0			1
231		2014	2	1	2	2	2	1	0		0	0	0	0	0	0	0	0	0	0	0	0	0	0	0	4	6	4	0	0		0	0	0	0	0	0	0	0	0	0	0	0	0	0	0			1
232		2014	2	1	4	3	3	1	0		0	0	0	0	0	0	0	0	0	0	0	0	0	0	0	4	6	4	0	0		0	0	0	0	0	0	0	0	0	0	0	0	0	0	0		1	1
233		2014	2	1	3	2	2	1	0		0	0	0	0	0	0	0	0	0	0	0	0	0	0	0	2	2	2	1	0		0	0	0	0	0	0	0	0	0	0	0	0	0	0	0			2
234		2014	2	5	5	4	4	0	0		0	0	0	0	0	0	0	0	0	0	0	0	0	0	0	2	2	2	1	0		0	0	0	0	0	0	0	0	0	0	0	0	0	0	0			2
235		2014	1	1	2	2	2	1	0		0	0	0	0	0	0	0	0	0	0	0	0	0	0	0	2	2	2	1	0		0	0	0	0	0	0	0	0	0	0	0	0	0	0	0			2
235	female	2017	2	3	5	2	2	1		0							0								0	2	2	2	1		0							0								0			1
236		2014	1	1	2	2	2	1	0		0	0	0	0	0	0	0	0	0	0	0	0	0	0	0	2	2	2	1	0		0	0	0	0	0	0	0	0	0	0	0	0	0	0	0			2
237		2014	2	4	5	4	4	0	0		0	0	0	0	0	0	0	0	0	0	0	0	0	0	0	4	6	4	0	0		0	0	0	0	0	0	0	0	0	0	0	0	0	0	0			1
238		2014	2	4	5	4	4	0	0		0	0	0	0	0	0	0	0	0	0	0	0	0	0	0	4	6	4	0	0		0	0	0	0	0	0	0	0	0	0	0	0	0	0	0			1
239		2014	2	1	2	2	2	0	0		0	0	0	0	0	0	0	0	0	0	0	0	0	0	0	2	2	2	0	0		1	0	0	0	0	0	0	0	0	0	0	0	0	0	0			1
239		2015	2	4	5	3	3	0	0	0	0	0	0	0	0	0	0	0	0	0	0	0	0	0	0	2	2	2	0	0	1	0	0	0	0	0	0	0	0	0	0	0	0	0	0	0	1	1	1
240		2014	1	1	2	2	2	1	0		0	0	0	0	0	0	0	0	0	0	0	0	0	0	0	2	2	2	1	0		0	0	0	0	0	0	0	0	0	0	0	0	0	0	0			2
240		2016	1	1	2	2	2	1	0	0	0	0	0	0	0	0	0	0	0	0	0	0	0	0	0	2	2	2	1	0	0	0	0	0	0	0	0	0	0	0	0	0	0	0	0	0			2
240	female	2017	1	1	2	2	2	0		0							0								0	2	2	2	0		0							0								0			2
240	female	2017	1	1	2	2	2	0		0							0								0	2	2	2	0		0							0								0			2
241		2014	1	1	2	2	2	1	0		0	0	0	0	0	0	0	0	0	0	0	0	0	0	0	2	2	2	1	0		0	0	0	0	0	0	0	0	0	0	0	0	0	0	0			2
241		2015	1	1	2	2	2	1	0	0	0	0	0	0	0	0	0	0	0	0	0	0	0	0	0	2	2	2	1	0	0	0	0	0	0	0	0	0	0	0	0	0	0	0	0	0			2
241	male	2016	1	1	2	2	2	1		0							0								0	2	2	2	1		0							0								0			2
241	male	2017	2	1	3	2	2	1		0							0								0	2	5	2	1		0							0								0			1
241	male	2018	1	1	2	2	2	0		0							0								0	2	2	2	0		0							0								0			2
242		2014	1	1	2	2	2	1	0		0	0	0	0	0	0	0	0	0	0	0	0	0	0	0	2	2	2	1	0		0	0	0	0	0	0	0	0	0	0	0	0	0	0	0			2
243		2014	1	1	2	2	2	1	0		0	0	0	0	0	0	0	0	0	0	0	0	0	0	0	2	2	2	1	0		0	0	0	0	0	0	0	0	0	0	0	0	0	0	0			2
244		2014	1	1	2	2	2	1	0		0	0	0	0	0	0	0	0	0	0	0	0	0	0	0	2	2	2	1	0		0	0	0	0	0	0	0	0	0	0	0	0	0	0	0			2
245		2014	2	1	3	2	2	1	0		0	0	0	0	0	0	0	0	0	0	0	0	0	0	0	4	6	4	0	0		0	0	0	0	0	0	0	0	0	0	0	0	0	0	0			1
245		2016	2	3	5	2	2	1	0	0	0	0	0	0	0	0	0	0	0	0	0	0	0	0	0	3	6	2	1	0	0	0	0	0	0	0	0	0	0	0	0	0	0	0	0	0			1
246		2014	1	1	2	2	2	1	0		0	0	0	0	0	0	0	0	0	0	0	0	0	0	0	2	2	2	1	0		0	0	0	0	0	0	0	0	0	0	0	0	0	0	0			2
247		2014	2	1	2	2	2	1	0		0	0	0	0	0	0	0	0	0	0	0	0	0	0	0	2	2	2	0	0		0	0	0	0	0	1	0	0	0	0	0	0	0	0	0			1
247		2016	1	1	2	2	2	1	0	0	0	0	0	0	0	0	0	0	0	0	0	0	0	0	0	2	2	2	1	0	0	0	0	0	0	0	0	0	0	0	0	0	0	0	0	0			2
248		2014	1	1	2	2	2	1	0		0	0	0	0	0	0	0	0	0	0	0	0	0	0	0	2	2	2	1	0		0	0	0	0	0	0	0	0	0	0	0	0	0	0	0			2
248		2015	2	3	5	4	4	1	0	0	0	0	0	0	0	0	0	0	0	0	0	0	0	0	0	4	6	4	0	0	0	0	0	0	0	0	0	0	0	0	0	0	0	0	0	0			1
248		2016	2	1	2	2	2	1	0	0	0	0	0	0	0	0	0	0	0	0	0	0	0	0	0	4	6	4	0	0	0	0	0	0	0	0	0	0	0	0	0	0	0	0	0	0			1
249		2014	1	1	2	2	2	1	0		0	0	0	0	0	0	0	0	0	0	0	0	0	0	0	2	2	2	1	0		0	0	0	0	0	0	0	0	0	0	0	0	0	0	0			2
249		2015	2	1	2	2	2	1	0	0	0	0	0	0	0	0	0	0	0	0	0	0	0	0	0	3	6	4	1	0	0	0	0	0	0	0	0	0	0	0	0	0	0	0	0	0			1
249	male	2017	1	1	2	2	2	0		0							0								0	2	2	2	0		0							0								0			2
249	male	2018	2	4	5	2	2	0		0							0								0	4	6	2	0		0							0								0			1
250		2014	2	4	5	4	4	0	0		0	0	0	0	0	0	0	0	0	0	0	0	0	0	0	4	6	4	0	0		0	0	0	0	0	0	0	0	0	0	0	0	0	0	0			1
250		2015	2	3	4	4	4	1	0	0	0	0	0	0	0	0	0	0	0	0	0	0	0	0	0	3	5	2	1	0	0	0	0	0	0	0	0	0	0	0	0	0	0	0	0	0			1
251		2014	1	1	2	2	2	1	0		0	0	0	0	0	0	0	0	0	0	0	0	0	0	0	2	2	2	1	0		0	0	0	0	0	0	0	0	0	0	0	0	0	0	0			2
251		2015	2	4	5	4	3	0	0	0	0	0	0	0	0	0	0	0	0	0	0	0	0	0	0	2	2	2	1	0	0	0	0	0	0	0	0	0	0	0	0	0	0	0	0	0			1
251	female	2018	1	1	2	2	2	0		0							0								0	2	2	2	0		0							0								0			2
252		2014	1	1	2	2	2	1	0		0	0	0	0	0	0	0	0	0	0	0	0	0	0	0	2	2	2	1	0		0	0	0	0	0	0	0	0	0	0	0	0	0	0	0			2
252		2015	1	1	2	2	2	1	0	0	0	0	0	0	0	0	0	0	0	0	0	0	0	0	0	2	2	2	1	0	0	0	0	0	0	0	0	0	0	0	0	0	0	0	0	0			2
253		2014	1	1	2	2	2	1	0		0	0	0	0	0	0	0	0	0	0	0	0	0	0	0	2	2	2	1	0		0	0	0	0	0	0	0	0	0	0	0	0	0	0	0			2
254		2014	1	1	2	2	2	1	0		0	0	0	0	0	0	0	0	0	0	0	0	0	0	0	2	2	2	1	0		0	0	0	0	0	0	0	0	0	0	0	0	0	0	0			2
255		2014	2	1	2	2	2	0	1		0	0	0	0	0	0	0	0	0	0	0	0	0	0	0	2	2	2	0	1		0	0	0	0	0	0	0	0	0	0	0	0	0	0	0			1
256		2014	2	4	5	4	4	0	0		0	0	0	0	0	0	0	0	0	0	0	0	0	0	0	4	6	4	0	0		0	0	0	0	0	0	0	0	0	0	0	0	0	0	0			1
256		2015	2	4	5	4	3	0	0	0	0	0	0	0	0	0	0	0	0	0	0	0	0	0	0	4	6	4	0	0	0	0	0	0	0	0	0	0	0	0	0	0	0	0	0	0			1
256		2016	2	4	5	4	3	0	0	0	0	0	0	0	0	0	0	0	0	0	0	0	0	0	0	4	6	4	0	0	0	0	0	0	0	0	0	0	0	0	0	0	0	0	0	0			1
257		2014	2	4	5	4	4	0	0		0	0	0	0	0	0	0	0	0	0	0	0	0	0	0	4	6	4	0	0		0	0	0	0	0	0	0	0	0	0	0	0	0	0	0			1
258		2014	1	1	2	2	2	1	0		0	0	0	0	0	0	0	0	0	0	0	0	0	0	0	2	2	2	1	0		0	0	0	0	0	0	0	0	0	0	0	0	0	0	0			2
259		2014	2	1	4	2	2	1	0		0	0	0	0	0	0	0	0	0	0	0	0	0	0	0	2	5	2	1	0		0	0	0	0	0	0	0	0	0	0	0	0	0	0	0			1
259		2015	1	1	2	2	2	1	0	0	0	0	0	0	0	0	0	0	0	0	0	0	0	0	0	2	2	2	1	0	0	0	0	0	0	0	0	0	0	0	0	0	0	0	0	0			2
260		2014	2	1	4	3	3	1	0		0	0	0	0	0	0	0	0	0	0	0	0	0	0	0	4	6	4	0	0		0	0	0	0	0	0	0	0	0	0	0	0	0	0	0		1	1
261		2014	2	1	2	2	2	0	0		0	0	0	0	0	0	0	0	0	0	0	0	0	0	1	2	2	2	0	0		0	0	0	0	0	0	0	0	0	0	0	0	0	0	1			2
262		2014	1	1	2	2	2	1	0		0	0	0	0	0	0	0	0	0	0	0	0	0	0	0	2	2	2	1	0		0	0	0	0	0	0	0	0	0	0	0	0	0	0	0			2
262		2016	1	1	2	2	2	1	0	0	0	0	0	0	0	0	0	0	0	0	0	0	0	0	0	2	2	2	1	0	0	0	0	0	0	0	0	0	0	0	0	0	0	0	0	0			2
263		2014	1	1	2	2	2	1	0		0	0	0	0	0	0	0	0	0	0	0	0	0	0	0	2	2	2	1	0		0	0	0	0	0	0	0	0	0	0	0	0	0	0	0			2
264		2014	1	1	2	2	2	1	0		0	0	0	0	0	0	0	0	0	0	0	0	0	0	0	2	2	2	1	0		0	0	0	0	0	0	0	0	0	0	0	0	0	0	0			2
265		2014	2	1	2	2	2	0	0		0	0	0	0	0	0	0	0	0	0	0	1	0	0	0	2	2	2	0	0		0	0	0	0	0	0	0	0	0	0	0	1	0	0	0			1
266		2014	2	4	5	4	4	0	0		0	0	0	0	0	0	0	0	0	0	0	0	0	0	0	2	3	2	1	0		0	0	0	0	0	0	0	0	0	0	0	0	0	0	0			1
266		2016	2	4	5	4	3	0	0	0	0	0	0	0	0	0	0	0	0	0	0	0	0	0	0	4	6	4	0	0	0	0	0	0	0	0	0	0	0	0	0	0	0	0	0	0			1
267		2014	2	1	2	2	2	0	0		0	0	0	0	0	0	0	0	0	0	0	0	0	0	1	2	2	2	0	0		0	0	0	0	0	0	0	0	0	0	0	0	0	0	1			1
268		2014	2	1	2	2	2	1	0		0	0	0	0	0	0	0	0	0	0	0	0	0	0	0	2	3	2	1	0		0	0	0	0	0	0	0	0	0	0	0	0	0	0	0			2
268	female	2017	2	1	2	2	2	1		0							0								0	3	6	4	1		0							0								0			1
269		2014	1	1	2	2	2	1	0		0	0	0	0	0	0	0	0	0	0	0	0	0	0	0	2	2	2	1	0		0	0	0	0	0	0	0	0	0	0	0	0	0	0	0			2
269		2015	1	1	2	2	2	1	0	0	0	0	0	0	0	0	0	0	0	0	0	0	0	0	0	2	2	2	1	0	0	0	0	0	0	0	0	0	0	0	0	0	0	0	0	0			2
269		2016	1	1	2	2	2	1	0	0	0	0	0	0	0	0	0	0	0	0	0	0	0	0	0	2	2	2	1	0	0	0	0	0	0	0	0	0	0	0	0	0	0	0	0	0			2
269	female	2018	2	1	2	2	2	1		0							0								0	4	6	2	0		0							0								0			1
270		2014	2	4	5	4	4	0	0		0	0	0	0	0	0	0	0	0	0	0	0	0	0	0	4	6	4	0	0		0	0	0	0	0	0	0	0	0	0	0	0	0	0	0			1
271		2014	1	1	2	2	2	1	0		0	0	0	0	0	0	0	0	0	0	0	0	0	0	0	2	2	2	1	0		0	0	0	0	0	0	0	0	0	0	0	0	0	0	0			2
272		2014	2	1	4	2	2	1	0		0	0	0	0	0	0	0	0	0	0	0	0	0	0	0	2	5	2	1	0		0	0	0	0	0	0	0	0	0	0	0	0	0	0	0			1
273		2014	1	1	2	2	2	1	0		0	0	0	0	0	0	0	0	0	0	0	0	0	0	0	2	2	2	1	0		0	0	0	0	0	0	0	0	0	0	0	0	0	0	0			2
274		2014	2	1	2	2	2	1	0		0	0	0	0	0	0	0	0	0	0	0	0	0	0	0	2	3	2	1	0		0	0	0	0	0	0	0	0	0	0	0	0	0	0	0			2
275		2014	2	1	4	3	3	1	0		0	0	0	0	0	0	0	0	0	0	0	0	0	0	0	2	3	2	1	0		0	0	0	0	0	0	0	0	0	0	0	0	0	0	0		1	1
276		2014	1	1	2	2	2	1	0		0	0	0	0	0	0	0	0	0	0	0	0	0	0	0	2	2	2	1	0		0	0	0	0	0	0	0	0	0	0	0	0	0	0	0			2
277		2014	2	1	2	2	2	0	0		0	0	0	0	0	0	0	0	0	0	0	0	0	0	1	2	2	2	0	0		0	0	0	0	0	0	0	0	0	0	0	0	0	0	1			2
278		2014	1	1	2	2	2	1	0		0	0	0	0	0	0	0	0	0	0	0	0	0	0	0	2	2	2	1	0		0	0	0	0	0	0	0	0	0	0	0	0	0	0	0			2
278	female	2016	1	1	2	2	2	1		0							0								0	2	2	2	1		0							0								0			2
279		2014	2	4	5	4	4	0	0		0	0	0	0	0	0	0	0	0	0	0	0	0	0	0	4	6	4	0	0		0	0	0	0	0	0	0	0	0	0	0	0	0	0	0			1
280		2014	2	1	2	2	2	0	0		0	0	0	0	0	0	0	0	0	0	0	1	0	0	0	2	2	2	0	0		0	0	0	0	0	0	0	0	0	0	0	1	0	0	0			1
281		2014	1	1	2	2	2	1	0		0	0	0	0	0	0	0	0	0	0	0	0	0	0	0	2	2	2	1	0		0	0	0	0	0	0	0	0	0	0	0	0	0	0	0			2
281	female	2018	2	4	5	2	2	0		0							0								0	3	2	2	1		0							0								0			1
282		2014	1	1	2	2	2	1	0		0	0	0	0	0	0	0	0	0	0	0	0	0	0	0	2	2	2	1	0		0	0	0	0	0	0	0	0	0	0	0	0	0	0	0			2
282		2015	2	1	2	2	2	1	0	0	0	0	0	0	0	0	0	0	0	0	0	0	0	0	0	4	6	4	0	0	0	0	0	0	0	0	0	0	0	0	0	0	0	0	0	0			1
282		2016	1	1	2	2	2	1	0	0	0	0	0	0	0	0	0	0	0	0	0	0	0	0	0	2	2	2	1	0	0	0	0	0	0	0	0	0	0	0	0	0	0	0	0	0			2
283		2014	1	1	2	2	2	1	0		0	0	0	0	0	0	0	0	0	0	0	0	0	0	0	2	2	2	1	0		0	0	0	0	0	0	0	0	0	0	0	0	0	0	0			2
283		2015	2	1	2	2	2	0	0	0	0	1	0	0	0	0	0	0	0	0	0	0	0	0	1	3	6	4	0	0	0	0	0	0	0	0	1	0	0	0	0	0	0	0	0	0			1
283		2016	2	1	2	2	2	0	0	0	0	1	0	0	0	0	0	0	0	0	0	1	0	0	0	4	6	4	0	0	0	0	0	0	0	0	0	0	0	0	0	0	0	0	0	0			1
284		2014	2	4	5	4	4	0	0		0	0	0	0	0	0	0	0	0	0	0	0	0	0	0	4	6	4	0	0		0	0	0	0	0	0	0	0	0	0	0	0	0	0	0			1
285		2014	2	4	5	4	4	0	0		0	0	0	0	0	0	0	0	0	0	0	0	0	0	0	2	2	2	0	0		0	0	0	0	0	0	0	0	0	0	0	0	0	0	0			1
286		2014	1	1	2	2	2	1	0		0	0	0	0	0	0	0	0	0	0	0	0	0	0	0	2	2	2	1	0		0	0	0	0	0	0	0	0	0	0	0	0	0	0	0			2
287		2014	2	1	3	2	2	1	0		0	0	0	0	0	0	0	0	0	0	0	0	0	0	0	2	3	2	1	0		0	0	0	0	0	0	0	0	0	0	0	0	0	0	0			2
288		2014	2	4	5	4	4	0	0		0	0	0	0	0	0	0	0	0	0	0	0	0	0	0	4	6	4	0	0		0	0	0	0	0	0	0	0	0	0	0	0	0	0	0			1
289		2014	2	1	2	2	2	0	0		0	0	0	0	0	0	0	0	0	0	0	0	0	0	0	2	2	2	0	0		0	0	0	0	0	0	0	0	0	0	0	0	0	0	0			2
290		2014	1	1	2	2	2	1	0		0	0	0	0	0	0	0	0	0	0	0	0	0	0	0	2	2	2	1	0		0	0	0	0	0	0	0	0	0	0	0	0	0	0	0			2
290	female	2017	1	1	2	2	2	0		0							0								0	2	2	2	0		0							0								0			2
291		2014	2	4	5	4	4	0	0		0	0	0	0	0	0	0	0	0	0	0	0	0	0	0	4	6	4	0	0		0	0	0	0	0	0	0	0	0	0	0	0	0	0	0			1
292		2014	1	1	2	2	2	1	0		0	0	0	0	0	0	0	0	0	0	0	0	0	0	0	2	2	2	1	0		0	0	0	0	0	0	0	0	0	0	0	0	0	0	0			2
292		2015	1	1	2	2	2	1	0	0	0	0	0	0	0	0	0	0	0	0	0	0	0	0	0	2	2	2	1	0	0	0	0	0	0	0	0	0	0	0	0	0	0	0	0	0			2
293		2014	1	1	2	2	2	1	0		0	0	0	0	0	0	0	0	0	0	0	0	0	0	0	2	2	2	1	0		0	0	0	0	0	0	0	0	0	0	0	0	0	0	0			2
293		2014	2	1	4	2	2	1	0	0	0	0	0	0	0	0	0	0	0	0	0	0	0	0	0	2	5	2	1	0	0	0	0	0	0	0	0	0	0	0	0	0	0	0	0	0			1
293	female	2018	2	1	4	2	2	1		0							0								0	2	5	2	1		0							0								0			1
294		2014	2	4	5	4	4	0	0		0	0	0	0	0	0	0	0	0	0	0	0	0	0	0	4	6	4	0	0		0	0	0	0	0	0	0	0	0	0	0	0	0	0	0			1
295		2014	2	1	3	2	2	1	0		0	0	0	0	0	0	0	0	0	0	0	0	0	0	0	2	2	2	1	0		0	0	0	0	0	0	0	0	0	0	0	0	0	0	0			2
296		2014	2	1	2	2	2	1	0		0	0	0	0	0	0	0	0	0	0	0	0	0	0	0	2	3	2	1	0		0	0	0	0	0	0	0	0	0	0	0	0	0	0	0			2
297		2014	2	4	5	4	4	0	0		0	0	0	0	0	0	0	0	0	0	0	0	0	0	0	2	3	2	0	0		1	0	0	0	0	0	0	0	0	0	0	0	0	0	0			1
298		2014	2	1	3	2	2	1	0		0	0	0	0	0	0	0	0	0	0	0	0	0	0	0	2	5	2	1	0		0	0	0	0	0	0	0	0	0	0	0	0	0	0	0			1
299		2014	1	1	2	2	2	1	0		0	0	0	0	0	0	0	0	0	0	0	0	0	0	0	2	2	2	1	0		0	0	0	0	0	0	0	0	0	0	0	0	0	0	0			2
300		2014	1	1	2	2	2	1	0		0	0	0	0	0	0	0	0	0	0	0	0	0	0	0	2	2	2	1	0		0	0	0	0	0	0	0	0	0	0	0	0	0	0	0			2
301		2014	1	1	2	2	2	1	0		0	0	0	0	0	0	0	0	0	0	0	0	0	0	0	2	2	2	1	0		0	0	0	0	0	0	0	0	0	0	0	0	0	0	0			2
302		2014	2	4	5	4	4	0	0		0	0	0	0	0	0	0	0	0	0	0	0	0	0	0	4	6	4	0	0		0	0	0	0	0	0	0	0	0	0	0	0	0	0	0			1
303		2014	2	4	5	4	4	0	0		0	0	0	0	0	0	0	0	0	0	0	0	0	0	0	2	2	2	1	0		0	0	0	0	0	0	0	0	0	0	0	0	0	0	0			2
304		2014	1	1	2	2	2	1	0		0	0	0	0	0	0	0	0	0	0	0	0	0	0	0	2	2	2	1	0		0	0	0	0	0	0	0	0	0	0	0	0	0	0	0			2
305		2014	1	1	2	2	2	1	0		0	0	0	0	0	0	0	0	0	0	0	0	0	0	0	2	2	2	1	0		0	0	0	0	0	0	0	0	0	0	0	0	0	0	0			2
306		2014	1	1	2	2	2	1	0		0	0	0	0	0	0	0	0	0	0	0	0	0	0	0	2	2	2	1	0		0	0	0	0	0	0	0	0	0	0	0	0	0	0	0			2
307		2014	2	1	2	2	2	1	0		0	0	0	0	0	0	0	0	0	0	0	0	0	0	0	4	6	4	0	0		0	0	0	0	0	0	0	0	0	0	0	0	0	0	0			1
308		2014	2	1	2	2	2	0	0		0	0	0	0	0	0	1	0	0	0	0	0	0	0	0	2	2	2	0	0		0	0	0	0	0	0	1	0	0	0	0	0	0	0	0			1
308		2016	2	4	5	3	3	0	0	0	0	0	0	0	0	0	0	0	0	0	0	0	0	0	0	3	6	4	0	0	0	0	0	0	0	0	0	1	0	0	0	0	0	0	0	0		1	1
309		2014	1	1	2	2	2	1	0		0	0	0	0	0	0	0	0	0	0	0	0	0	0	0	2	2	2	1	0		0	0	0	0	0	0	0	0	0	0	0	0	0	0	0			2
309	female	2016	1	1	2	2	2	1		0							0								0	2	2	2	1		0							0								0			2
310		2014	1	1	2	2	2	1	0		0	0	0	0	0	0	0	0	0	0	0	0	0	0	0	2	2	2	1	0		0	0	0	0	0	0	0	0	0	0	0	0	0	0	0			2
311		2014	2	1	2	2	2	1	0		0	0	0	0	0	0	0	0	0	0	0	0	0	0	0	4	6	4	0	0		0	0	0	0	0	0	0	0	0	0	0	0	0	0	0			1
312		2014	2	1	2	2	2	1	0		0	0	0	0	0	0	0	0	0	0	0	0	0	0	0	4	6	4	0	0		0	0	0	0	0	0	0	0	0	0	0	0	0	0	0			2
312		2014	1	1	2	2	2	1	0		0	0	0	0	0	0	0	0	0	0	0	0	0	0	0	2	2	2	1	0		0	0	0	0	0	0	0	0	0	0	0	0	0	0	0			2
312	female	2018	1	1	2	2	2	0		0							0								0	2	2	2	0		0							0								0			2
313		2014	2	1	2	2	2	1	0		0	0	0	0	0	0	0	0	0	0	0	0	0	0	0	2	5	2	1	0		0	0	0	0	0	0	0	0	0	0	0	0	0	0	0			1
313		2015	2	1	3	2	2	1	0	0	0	0	0	0	0	0	0	0	0	0	0	0	0	0	0	2	3	2	1	0	0	0	0	0	0	0	0	0	0	0	0	0	0	0	0	0			2
313	male	2017	2	1	2	2	2	1		0							0								0	2	3	2	1		0							0								0			2
313	male	2018	2	1	4	2	2	1		0							0								0	2	5	2	1		0							0								0			1
314		2014	2	1	3	2	2	1	0		0	0	0	0	0	0	0	0	0	0	0	0	0	0	0	2	3	2	1	0		0	0	0	0	0	0	0	0	0	0	0	0	0	0	0			2
315		2014	2	4	5	4	4	0	0		0	0	0	0	0	0	0	0	0	0	0	0	0	0	0	2	2	2	0	0		0	0	0	0	0	0	0	0	0	0	0	0	0	0	0			1
316		2014	1	1	2	2	2	1	0		0	0	0	0	0	0	0	0	0	0	0	0	0	0	0	2	2	2	1	0		0	0	0	0	0	0	0	0	0	0	0	0	0	0	0			2
317		2014	1	1	2	2	2	1	0		0	0	0	0	0	0	0	0	0	0	0	0	0	0	0	2	2	2	1	0		0	0	0	0	0	0	0	0	0	0	0	0	0	0	0			2
318		2014	2	1	2	2	2	1	0		0	0	0	0	0	0	0	0	0	0	0	0	0	0	0	4	6	4	0	0		0	0	0	0	0	0	0	0	0	0	0	0	0	0	0			1
319		2014	1	1	2	2	2	1	0		0	0	0	0	0	0	0	0	0	0	0	0	0	0	0	2	2	2	1	0		0	0	0	0	0	0	0	0	0	0	0	0	0	0	0			2
320		2014	1	1	2	2	2	1	0		0	0	0	0	0	0	0	0	0	0	0	0	0	0	0	2	2	2	1	0		0	0	0	0	0	0	0	0	0	0	0	0	0	0	0			2
321		2014	1	1	2	2	2	1	0		0	0	0	0	0	0	0	0	0	0	0	0	0	0	0	2	2	2	1	0		0	0	0	0	0	0	0	0	0	0	0	0	0	0	0			2
321		2015	2	1	2	2	2	1	0	0	0	0	0	0	0	0	0	0	0	0	0	0	0	0	0	4	6	4	0	0	0	0	0	0	0	0	0	0	0	0	0	0	0	0	0	0			1
322		2014	1	1	2	2	2	1	0		0	0	0	0	0	0	0	0	0	0	0	0	0	0	0	2	2	2	1	0		0	0	0	0	0	0	0	0	0	0	0	0	0	0	0			2
322		2016	2	4	5	4	3	0	0	0	0	0	0	0	0	0	0	0	0	0	0	0	0	0	0	4	6	4	0	0	0	0	0	0	0	0	0	0	0	0	0	0	0	0	0	0			1
322		2016	2	4	5	4	3	0	0	0	0	0	0	0	0	0	0	0	0	0	0	0	0	0	0	4	6	4	0	0	0	0	0	0	0	0	0	0	0	0	0	0	0	0	0	0			1
323		2014	2	1	3	2	2	1	0		0	0	0	0	0	0	0	0	0	0	0	0	0	0	0	2	2	2	1	0		0	0	0	0	0	0	0	0	0	0	0	0	0	0	0			2
323		2015	1	1	2	2	2	1	0	0	0	0	0	0	0	0	0	0	0	0	0	0	0	0	0	2	2	2	1	0	0	0	0	0	0	0	0	0	0	0	0	0	0	0	0	0			2
323	female	2017	2	4	5	2	2	0		0							0								0	4	6	2	0		0							0								0			1
324		2014	1	1	2	2	2	1	0		0	0	0	0	0	0	0	0	0	0	0	0	0	0	0	2	2	2	1	0		0	0	0	0	0	0	0	0	0	0	0	0	0	0	0			2
325		2014	1	1	2	2	2	1	0		0	0	0	0	0	0	0	0	0	0	0	0	0	0	0	2	2	2	1	0		0	0	0	0	0	0	0	0	0	0	0	0	0	0	0			2
326		2014	1	1	2	2	2	1	0		0	0	0	0	0	0	0	0	0	0	0	0	0	0	0	2	2	2	1	0		0	0	0	0	0	0	0	0	0	0	0	0	0	0	0			2
326	male	2017	1	1	2	2	2	0		0							0								0	2	2	2	0		0							0								0			2
327		2014	1	1	2	2	2	1	0		0	0	0	0	0	0	0	0	0	0	0	0	0	0	0	2	2	2	1	0		0	0	0	0	0	0	0	0	0	0	0	0	0	0	0			2
328		2014	1	1	2	2	2	1	0		0	0	0	0	0	0	0	0	0	0	0	0	0	0	0	2	2	2	1	0		0	0	0	0	0	0	0	0	0	0	0	0	0	0	0			2
329		2014	1	1	2	2	2	1	0		0	0	0	0	0	0	0	0	0	0	0	0	0	0	0	2	2	2	1	0		0	0	0	0	0	0	0	0	0	0	0	0	0	0	0			2
329		2015	1	1	2	2	2	1	0	0	0	0	0	0	0	0	0	0	0	0	0	0	0	0	0	2	2	2	1	0	0	0	0	0	0	0	0	0	0	0	0	0	0	0	0	0			2
329	female	2016	1	1	2	2	2	1		0							0								0	2	2	2	1		0							0								0			2
329	female	2017	1	1	2	2	2	0		0							0								0	2	2	2	0		0							0								0			2
330		2014	2	1	4	2	2	1	0		0	0	0	0	0	0	0	0	0	0	0	0	0	0	0	2	5	3	1	0		0	0	0	0	0	0	0	0	0	0	0	0	0	0	0		1	1
331		2014	2	1	2	2	2	0	0		0	0	0	0	0	0	0	0	0	0	0	0	0	0	0	2	2	2	0	0		1	0	0	0	0	0	0	0	0	0	0	0	0	0	0			1
332		2014	1	1	2	2	2	1	0		0	0	0	0	0	0	0	0	0	0	0	0	0	0	0	2	2	2	1	0		0	0	0	0	0	0	0	0	0	0	0	0	0	0	0			2
332		2016	1	1	2	2	2	1	0	0	0	0	0	0	0	0	0	0	0	0	0	0	0	0	0	2	2	2	1	0	0	0	0	0	0	0	0	0	0	0	0	0	0	0	0	0			2
333		2014	1	1	2	2	2	1	0		0	0	0	0	0	0	0	0	0	0	0	0	0	0	0	2	2	2	1	0		0	0	0	0	0	0	0	0	0	0	0	0	0	0	0			2
333		2016	2	4	5	4	3	0	0	0	0	0	0	0	0	0	0	0	0	0	0	0	0	0	0	4	6	4	0	0	0	0	0	0	0	0	0	0	0	0	0	0	0	0	0	0			1
333	male	2018	2	1	2	2	2	1		0							0								0	3	2	2	1		0							0								0			1
334		2014	2	4	5	4	4	0	0		0	0	0	0	0	0	0	0	0	0	0	0	0	0	0	4	6	4	0	0		0	0	0	0	0	0	0	0	0	0	0	0	0	0	0			1
335		2014	1	1	2	2	2	1	0		0	0	0	0	0	0	0	0	0	0	0	0	0	0	0	2	2	2	1	0		0	0	0	0	0	0	0	0	0	0	0	0	0	0	0			2
335		2016	1	1	2	2	2	1	0	0	0	0	0	0	0	0	0	0	0	0	0	0	0	0	0	2	2	2	1	0	0	0	0	0	0	0	0	0	0	0	0	0	0	0	0	0			2
336		2014	1	1	2	2	2	1	0		0	0	0	0	0	0	0	0	0	0	0	0	0	0	0	2	2	2	1	0		0	0	0	0	0	0	0	0	0	0	0	0	0	0	0			2
337		2014	1	1	2	2	2	1	0		0	0	0	0	0	0	0	0	0	0	0	0	0	0	0	2	2	2	1	0		0	0	0	0	0	0	0	0	0	0	0	0	0	0	0			2
338		2014	1	1	2	2	2	1	0		0	0	0	0	0	0	0	0	0	0	0	0	0	0	0	2	2	2	1	0		0	0	0	0	0	0	0	0	0	0	0	0	0	0	0			2
338		2015	1	1	2	2	2	1	0	0	0	0	0	0	0	0	0	0	0	0	0	0	0	0	0	2	2	2	1	0	0	0	0	0	0	0	0	0	0	0	0	0	0	0	0	0			2
338	female	2017	1	1	2	2	2	0		0							0								0	2	2	2	0		0							0								0			2
339		2014	2	1	2	2	2	0	0		0	0	0	0	0	0	0	0	0	0	0	0	0	0	0	2	2	2	0	0		0	0	0	0	0	0	0	0	0	0	0	0	0	0	0			2
339	female	2017	1	1	2	2	2	0		0							0								0	2	2	2	0		0							0								0			2
340		2014	1	1	2	2	2	1	0		0	0	0	0	0	0	0	0	0	0	0	0	0	0	0	2	2	2	1	0		0	0	0	0	0	0	0	0	0	0	0	0	0	0	0			2
341		2014	2	4	5	4	4	0	0		0	0	0	0	0	0	0	0	0	0	0	0	0	0	0	4	6	4	0	0		0	0	0	0	0	0	0	0	0	0	0	0	0	0	0			1
341	male	2017	2	3	2	2	2	1		0							0								0	3	2	2	1		0							0								0			1
341	male	2018	2	4	5	2	2	0		0							0								0	3	5	2	1		0							0								0			1
342		2014	2	1	2	2	2	0	0		0	0	0	0	0	0	0	0	0	0	0	0	0	0	1	2	2	2	0	0		0	0	0	0	0	0	0	0	0	0	0	0	0	0	1			2
342		2016	1	1	2	2	2	1	0	0	0	0	0	0	0	0	0	0	0	0	0	0	0	0	0	2	2	2	1	0	0	0	0	0	0	0	0	0	0	0	0	0	0	0	0	0			2
343		2014	1	1	2	2	2	1	0		0	0	0	0	0	0	0	0	0	0	0	0	0	0	0	2	2	2	1	0		0	0	0	0	0	0	0	0	0	0	0	0	0	0	0			2
344		2014	2	1	2	2	2	1	0		0	0	0	0	0	0	0	0	0	0	0	0	0	0	0	4	6	4	0	0		0	0	0	0	0	0	0	0	0	0	0	0	0	0	0			1
344		2016	2	3	5	4	4	0	0	0	0	0	0	0	0	0	0	0	0	0	0	0	0	0	1	5	6	4	0	0	0	0	0	0	0	0	0	0	0	0	0	0	0	0	0	0			1
345		2014	1	1	2	2	2	1	0		0	0	0	0	0	0	0	0	0	0	0	0	0	0	0	2	2	2	1	0		0	0	0	0	0	0	0	0	0	0	0	0	0	0	0			2
345	female	2017	2	4	5	2	2	0		0							0								0	4	6	2	0		0							0								0			1
346		2014	2	1	4	3	3	1	0		0	0	0	0	0	0	0	0	0	0	0	0	0	0	0	2	5	2	1	0		0	0	0	0	0	0	0	0	0	0	0	0	0	0	0		1	1
346		2015	2	3	4	3	3	1	0	0	0	0	0	0	0	0	0	0	0	0	0	0	0	0	0	3	5	3	1	0	0	0	0	0	0	0	0	0	0	0	0	0	0	0	0	0		1	1
347		2014	1	1	2	2	2	1	0		0	0	0	0	0	0	0	0	0	0	0	0	0	0	0	2	2	2	1	0		0	0	0	0	0	0	0	0	0	0	0	0	0	0	0			2
347		2015	1	1	2	2	2	1	0	0	0	0	0	0	0	0	0	0	0	0	0	0	0	0	0	2	2	2	1	0	0	0	0	0	0	0	0	0	0	0	0	0	0	0	0	0			2
347		2016	1	1	2	2	2	1	0	0	0	0	0	0	0	0	0	0	0	0	0	0	0	0	0	2	2	2	1	0	0	0	0	0	0	0	0	0	0	0	0	0	0	0	0	0			2
347	female	2017	1	1	2	2	2	0		0							0								0	2	2	2	0		0							0								0			2
348		2014	2	1	2	2	2	0	0		0	0	0	0	0	0	0	0	0	0	0	1	0	0	1	2	2	2	0	0		0	0	0	0	0	0	0	0	0	0	0	1	0	0	0			1
349		2014	2	1	4	3	3	0	0		0	0	0	0	0	0	0	0	0	0	0	0	0	0	1	4	6	4	0	0		0	0	0	0	0	0	0	0	0	0	0	0	0	0	0		1	1
349	male	2018	2	1	4	3	3	1		0							0								0	2	5	3	1		0							0								0		1	1
350		2014	1	1	2	2	2	1	0		0	0	0	0	0	0	0	0	0	0	0	0	0	0	0	2	2	2	1	0		0	0	0	0	0	0	0	0	0	0	0	0	0	0	0			2
351		2014	2	4	5	4	4	0	0		0	0	0	0	0	0	0	0	0	0	0	0	0	0	0	4	6	4	0	0		0	0	0	0	0	0	0	0	0	0	0	0	0	0	0			1
352		2014	2	1	4	2	2	0	0		0	0	0	0	0	0	0	0	1	0	0	0	0	0	1	2	5	3	1	0		0	0	0	0	0	0	0	0	0	0	0	0	0	0	0		1	1
353		2014	2	1	4	2	2	0	1		0	0	0	0	0	0	0	0	0	0	0	0	0	0	0	2	5	2	0	1		0	0	0	0	0	0	0	0	0	0	0	0	0	0	0			1
353		2015	2	4	5	4	3	0	0	0	0	0	0	0	0	0	0	0	0	0	0	0	0	0	0	4	6	4	0	0	0	0	0	0	0	0	0	0	0	0	0	0	0	0	0	0			1
353		2015	2	4	5	4	3	0	0	0	0	0	0	0	0	0	0	0	0	0	0	0	0	0	0	4	6	4	0	0	0	0	0	0	0	0	0	0	0	0	0	0	0	0	0	0			1
354		2014	2	1	2	2	2	0	0		0	0	0	0	0	0	0	0	0	0	0	0	0	0	1	2	2	2	1	0		0	0	0	0	0	0	0	0	0	0	0	0	0	0	0			2
354		2016	2	1	2	2	2	0	0	1	0	0	0	0	0	0	0	0	0	0	0	0	0	0	0	2	2	2	0	0	1	0	0	0	0	0	0	0	0	0	0	0	0	0	0	0	3		2
355		2014	1	1	2	2	2	1	0		0	0	0	0	0	0	0	0	0	0	0	0	0	0	0	2	2	2	1	0		0	0	0	0	0	0	0	0	0	0	0	0	0	0	0			2
355		2016	1	1	2	2	2	1	0	0	0	0	0	0	0	0	0	0	0	0	0	0	0	0	0	2	2	2	1	0	0	0	0	0	0	0	0	0	0	0	0	0	0	0	0	0			2
356		2014	1	1	2	2	2	1	0		0	0	0	0	0	0	0	0	0	0	0	0	0	0	0	2	2	2	1	0		0	0	0	0	0	0	0	0	0	0	0	0	0	0	0			2
357		2014	1	1	2	2	2	1	0		0	0	0	0	0	0	0	0	0	0	0	0	0	0	0	2	2	2	1	0		0	0	0	0	0	0	0	0	0	0	0	0	0	0	0			2
358		2014	2	1	3	2	2	1	0		0	0	0	0	0	0	0	0	0	0	0	0	0	0	0	4	6	4	0	0		0	0	0	0	0	0	0	0	0	0	0	0	0	0	0			1
358		2015	1	1	2	2	2	1	0	0	0	0	0	0	0	0	0	0	0	0	0	0	0	0	0	2	2	2	1	0	0	0	0	0	0	0	0	0	0	0	0	0	0	0	0	0			2
358		2015	2	3	4	4	4	1	0	0	0	0	0	0	0	0	0	0	0	0	0	0	0	0	0	2	2	2	1	0	0	0	0	0	0	0	0	0	0	0	0	0	0	0	0	0			1
358	female	2017	1	1	2	2	2	0		0							0								0	2	2	2	0		0							0								0			2
359		2014	2	1	3	2	2	1	0		0	0	0	0	0	0	0	0	0	0	0	0	0	0	0	4	6	4	0	0		0	0	0	0	0	0	0	0	0	0	0	0	0	0	0			1
359		2016	2	4	5	4	3	0	0	0	0	0	0	0	0	0	0	0	0	0	0	0	0	0	0	4	6	4	0	0	0	0	0	0	0	0	0	0	0	0	0	0	0	0	0	0			1
359	male	2017	2	1	2	2	2	1		0							0								0	4	6	2	0		0							0								0			1
359	male	2018	2	3	5	2	2	1		0							0								0	2	2	2	1		0							0								0			1
360		2014	2	1	2	2	2	1	0		0	0	0	0	0	0	0	0	0	0	0	0	0	0	0	2	2	2	0	0		0	0	0	0	0	0	0	0	0	1	0	0	0	0	0			1
361		2014	2	4	5	4	4	0	0		0	0	0	0	0	0	0	0	0	0	0	0	0	0	0	4	6	4	0	0		0	0	0	0	0	0	0	0	0	0	0	0	0	0	0			1
362		2014	1	1	2	2	2	1	0		0	0	0	0	0	0	0	0	0	0	0	0	0	0	0	2	2	2	1	0		0	0	0	0	0	0	0	0	0	0	0	0	0	0	0			2
363		2014	1	1	2	2	2	1	0		0	0	0	0	0	0	0	0	0	0	0	0	0	0	0	2	2	2	1	0		0	0	0	0	0	0	0	0	0	0	0	0	0	0	0			2
364		2014	1	1	2	2	2	1	0		0	0	0	0	0	0	0	0	0	0	0	0	0	0	0	2	2	2	1	0		0	0	0	0	0	0	0	0	0	0	0	0	0	0	0			2
364		2015	1	1	2	2	2	1	0	0	0	0	0	0	0	0	0	0	0	0	0	0	0	0	0	2	2	2	1	0	0	0	0	0	0	0	0	0	0	0	0	0	0	0	0	0			2
364	male	2016	1	1	2	2	2	1		0							0								0	2	2	2	1		0							0								0			2
364	male	2017	1	1	2	2	2	0		0							0								0	2	2	2	0		0							0								0			2
364	male	2018	1	1	2	2	2	0		0							0								0	2	2	2	0		0							0								0			2
365		2014	1	1	2	2	2	1	0		0	0	0	0	0	0	0	0	0	0	0	0	0	0	0	2	2	2	1	0		0	0	0	0	0	0	0	0	0	0	0	0	0	0	0			2
366		2014	1	1	2	2	2	1	0		0	0	0	0	0	0	0	0	0	0	0	0	0	0	0	2	2	2	1	0		0	0	0	0	0	0	0	0	0	0	0	0	0	0	0			2
366	male	2017	1	1	2	2	2	0		0							0								0	2	2	2	0		0							0								0			2
367		2014	1	1	2	2	2	1	0		0	0	0	0	0	0	0	0	0	0	0	0	0	0	0	2	2	2	1	0		0	0	0	0	0	0	0	0	0	0	0	0	0	0	0			2
368		2014	1	1	2	2	2	1	0		0	0	0	0	0	0	0	0	0	0	0	0	0	0	0	2	2	2	1	0		0	0	0	0	0	0	0	0	0	0	0	0	0	0	0			2
368		2016	1	1	2	2	2	1	0	0	0	0	0	0	0	0	0	0	0	0	0	0	0	0	0	2	2	2	1	0	0	0	0	0	0	0	0	0	0	0	0	0	0	0	0	0			2
368	female	2018	2	4	5	2	2	0		0							0								0	2	2	2	1		0							0								0			1
369		2014	1	1	2	2	2	1	0		0	0	0	0	0	0	0	0	0	0	0	0	0	0	0	2	2	2	1	0		0	0	0	0	0	0	0	0	0	0	0	0	0	0	0			2
369		2015	2	1	3	2	2	1	0	0	0	0	0	0	0	0	0	0	0	0	0	0	0	0	0	2	2	2	1	0	0	0	0	0	0	0	0	0	0	0	0	0	0	0	0	0			2
369	female	2017	2	3	5	2	2	1		0							0								0	3	6	2	1		0							0								0			1
370		2014	2	1	2	2	2	0	0		0	0	0	0	0	0	1	0	0	0	0	0	0	0	0	2	2	2	0	0		0	0	0	0	0	0	1	0	0	0	0	0	0	0	0			1
371		2014	1	1	2	2	2	1	0		0	0	0	0	0	0	0	0	0	0	0	0	0	0	0	2	2	2	1	0		0	0	0	0	0	0	0	0	0	0	0	0	0	0	0			2
372		2014	1	1	2	2	2	1	0		0	0	0	0	0	0	0	0	0	0	0	0	0	0	0	2	2	2	1	0		0	0	0	0	0	0	0	0	0	0	0	0	0	0	0			2
373		2014	2	1	2	2	2	0	0		0	0	0	0	0	0	0	0	0	0	0	0	0	0	1	2	2	2	0	0		0	0	0	0	0	0	0	0	0	0	0	0	0	0	1			2
373		2016	2	3	5	4	4	1	0	0	0	0	0	0	0	0	0	0	0	0	0	0	0	0	0	2	2	2	1	0	0	0	0	0	0	0	0	0	0	0	0	0	0	0	0	0			1
374		2014	1	1	2	2	2	1	0		0	0	0	0	0	0	0	0	0	0	0	0	0	0	0	2	2	2	1	0		0	0	0	0	0	0	0	0	0	0	0	0	0	0	0			2
374		2016	1	1	2	2	2	1	0	0	0	0	0	0	0	0	0	0	0	0	0	0	0	0	0	2	2	2	1	0	0	0	0	0	0	0	0	0	0	0	0	0	0	0	0	0			2
374		2016	1	1	2	2	2	1	0	0	0	0	0	0	0	0	0	0	0	0	0	0	0	0	0	2	2	2	1	0	0	0	0	0	0	0	0	0	0	0	0	0	0	0	0	0			2
374	female	2017	1	1	2	2	2	0		0							0								0	2	2	2	0		0							0								0			2
374	female	2018	1	1	2	2	2	0		0							0								0	2	2	2	0		0							0								0			2
375		2014	2	1	4	2	2	1	0		0	0	0	0	0	0	0	0	0	0	0	0	0	0	0	2	5	2	1	0		0	0	0	0	0	0	0	0	0	0	0	0	0	0	0			1
376		2014	2	1	3	3	3	0	0		0	0	0	0	0	0	1	0	0	0	0	0	0	0	0	4	6	4	0	0		0	0	0	0	0	0	0	0	0	0	0	0	0	0	0		1	1
376		2014	2	1	2	2	2	0	0		0	0	0	0	0	0	1	0	0	0	0	0	0	0	0	2	2	2	0	0		0	0	0	0	0	0	1	0	0	0	0	0	0	0	0			1
377		2014	2	4	5	4	4	0	0		0	0	0	0	0	0	0	0	0	0	0	0	0	0	0	4	6	4	0	0		0	0	0	0	0	0	0	0	0	0	0	0	0	0	0			1
378		2014	2	4	5	4	4	0	0		0	0	0	0	0	0	0	0	0	0	0	0	0	0	0	4	6	4	0	0		0	0	0	0	0	0	0	0	0	0	0	0	0	0	0			1
379		2014	1	1	2	2	2	1	0		0	0	0	0	0	0	0	0	0	0	0	0	0	0	0	2	2	2	1	0		0	0	0	0	0	0	0	0	0	0	0	0	0	0	0			2
380		2014	2	1	2	2	2	0	0		0	0	0	0	0	0	1	0	0	0	0	0	0	0	0	2	2	2	1	0		0	0	0	0	0	0	0	0	0	0	0	0	0	0	0			1
380		2015	1	1	2	2	2	1	0	0	0	0	0	0	0	0	0	0	0	0	0	0	0	0	0	2	2	2	1	0	0	0	0	0	0	0	0	0	0	0	0	0	0	0	0	0			2
381		2014	2	1	2	2	2	0	0		0	0	0	0	0	0	0	0	0	0	0	0	0	0	1	2	2	2	0	0		0	0	0	0	0	0	0	0	0	0	0	0	0	0	1			2
381		2015	2	1	2	2	2	1	0	0	0	0	0	0	0	0	0	0	0	0	0	0	0	0	0	2	2	2	0	1	0	0	0	0	0	0	0	0	0	0	0	0	0	0	0	0			2
382		2014	2	4	5	4	4	0	0		0	0	0	0	0	0	0	0	0	0	0	0	0	0	0	2	2	2	1	0		0	0	0	0	0	0	0	0	0	0	0	0	0	0	0			1
383		2014	1	1	2	2	2	1	0		0	0	0	0	0	0	0	0	0	0	0	0	0	0	0	2	2	2	1	0		0	0	0	0	0	0	0	0	0	0	0	0	0	0	0			2
384		2014	2	4	5	4	4	0	0		0	0	0	0	0	0	0	0	0	0	0	0	0	0	0	4	6	4	0	0		0	0	0	0	0	0	0	0	0	0	0	0	0	0	0			1
385		2014	2	1	2	2	2	0	0		0	0	0	0	0	0	0	0	0	0	0	0	0	0	0	2	2	2	0	0		0	0	0	0	0	0	0	0	0	0	0	0	0	0	0			1
385		2015	2	1	2	2	2	0	0	1	0	0	0	0	0	0	0	0	0	0	0	0	0	0	0	2	2	2	0	0	1	0	0	0	0	0	0	0	0	0	0	0	0	0	0	0	5		1
386		2014	1	1	2	2	2	1	0		0	0	0	0	0	0	0	0	0	0	0	0	0	0	0	2	2	2	1	0		0	0	0	0	0	0	0	0	0	0	0	0	0	0	0			2
387		2014	1	1	2	2	2	1	0		0	0	0	0	0	0	0	0	0	0	0	0	0	0	0	2	2	2	1	0		0	0	0	0	0	0	0	0	0	0	0	0	0	0	0			2
388		2014	2	4	5	4	4	0	0		0	0	0	0	0	0	0	0	0	0	0	0	0	0	0	4	6	4	0	0		0	0	0	0	0	0	0	0	0	0	0	0	0	0	0			1
389		2014	1	1	2	2	2	1	0		0	0	0	0	0	0	0	0	0	0	0	0	0	0	0	2	2	2	1	0		0	0	0	0	0	0	0	0	0	0	0	0	0	0	0			2
390		2014	1	1	2	2	2	1	0		0	0	0	0	0	0	0	0	0	0	0	0	0	0	0	2	2	2	1	0		0	0	0	0	0	0	0	0	0	0	0	0	0	0	0			2
391		2014	2	4	5	4	4	0	0		0	0	0	0	0	0	0	0	0	0	0	0	0	0	0	4	6	4	0	0		0	0	0	0	0	0	0	0	0	0	0	0	0	0	0			1
392		2014	1	1	2	2	2	1	0		0	0	0	0	0	0	0	0	0	0	0	0	0	0	0	2	2	2	1	0		0	0	0	0	0	0	0	0	0	0	0	0	0	0	0			2
393		2014	2	4	5	4	4	0	0		0	0	0	0	0	0	0	0	0	0	0	0	0	0	0	4	6	4	0	0		0	0	0	0	0	0	0	0	0	0	0	0	0	0	0			1
394		2014	1	1	2	2	2	1	0		0	0	0	0	0	0	0	0	0	0	0	0	0	0	0	2	2	2	1	0		0	0	0	0	0	0	0	0	0	0	0	0	0	0	0			2
395		2014	1	1	2	2	2	1	0		0	0	0	0	0	0	0	0	0	0	0	0	0	0	0	2	2	2	1	0		0	0	0	0	0	0	0	0	0	0	0	0	0	0	0			2
396		2014	1	1	2	2	2	1	0		0	0	0	0	0	0	0	0	0	0	0	0	0	0	0	2	2	2	1	0		0	0	0	0	0	0	0	0	0	0	0	0	0	0	0			2
397		2014	1	1	2	2	2	1	0		0	0	0	0	0	0	0	0	0	0	0	0	0	0	0	2	2	2	1	0		0	0	0	0	0	0	0	0	0	0	0	0	0	0	0			2
398		2014	1	1	2	2	2	1	0		0	0	0	0	0	0	0	0	0	0	0	0	0	0	0	2	2	2	1	0		0	0	0	0	0	0	0	0	0	0	0	0	0	0	0			2
399		2014	1	1	2	2	2	1	0		0	0	0	0	0	0	0	0	0	0	0	0	0	0	0	2	2	2	1	0		0	0	0	0	0	0	0	0	0	0	0	0	0	0	0			2
399		2015	1	1	2	2	2	1	0	0	0	0	0	0	0	0	0	0	0	0	0	0	0	0	0	2	2	2	1	0	0	0	0	0	0	0	0	0	0	0	0	0	0	0	0	0			2
399	male	2017	1	1	2	2	2	0		0							0								0	2	2	2	0		0							0								0			2
400		2014	1	1	2	2	2	1	0		0	0	0	0	0	0	0	0	0	0	0	0	0	0	0	2	2	2	1	0		0	0	0	0	0	0	0	0	0	0	0	0	0	0	0			2
401		2014	1	1	2	2	2	1	0		0	0	0	0	0	0	0	0	0	0	0	0	0	0	0	2	2	2	1	0		0	0	0	0	0	0	0	0	0	0	0	0	0	0	0			2
402		2014	1	1	2	2	2	1	0		0	0	0	0	0	0	0	0	0	0	0	0	0	0	0	2	2	2	1	0		0	0	0	0	0	0	0	0	0	0	0	0	0	0	0			2
402	female	2016	1	1	2	2	2	1		0							0								0	2	2	2	1		0							0								0			2
402	female	2017	1	1	2	2	2	0		0							0								0	2	2	2	0		0							0								0			2
403		2014	1	1	2	2	2	1	0		0	0	0	0	0	0	0	0	0	0	0	0	0	0	0	2	2	2	1	0		0	0	0	0	0	0	0	0	0	0	0	0	0	0	0			2
404		2014	1	1	2	2	2	1	0		0	0	0	0	0	0	0	0	0	0	0	0	0	0	0	2	2	2	1	0		0	0	0	0	0	0	0	0	0	0	0	0	0	0	0			2
404		2015	2	1	3	2	2	1	0	0	0	0	0	0	0	0	0	0	0	0	0	0	0	0	0	2	3	2	1	0	0	0	0	0	0	0	0	0	0	0	0	0	0	0	0	0			2
404		2015	1	1	2	2	2	1	0	0	0	0	0	0	0	0	0	0	0	0	0	0	0	0	0	2	2	2	1	0	0	0	0	0	0	0	0	0	0	0	0	0	0	0	0	0			2
404	male	2016	1	1	2	2	2	1		0							0								0	2	2	2	1		0							0								0			2
404	male	2018	2	4	5	2	2	0		0							0								0	2	2	2	1		0							0								0			1
405		2014	2	1	3	2	2	0	0		0	0	0	0	0	0	0	0	0	0	0	0	0	0	1	2	2	2	1	0		0	0	0	0	0	0	0	0	0	0	0	0	0	0	0			1
405		2016	2	1	3	2	2	0	0	0	0	0	0	0	0	0	0	0	0	0	0	0	0	0	1	2	2	2	1	0	0	0	0	0	0	0	0	0	0	0	0	0	0	0	0	0			1
406		2014	2	4	5	4	4	0	0		0	0	0	0	0	0	0	0	0	0	0	0	0	0	0	4	6	4	0	0		0	0	0	0	0	0	0	0	0	0	0	0	0	0	0			1
407		2014	1	1	2	2	2	1	0		0	0	0	0	0	0	0	0	0	0	0	0	0	0	0	2	2	2	1	0		0	0	0	0	0	0	0	0	0	0	0	0	0	0	0			2
407		2016	1	1	2	2	2	1	0	0	0	0	0	0	0	0	0	0	0	0	0	0	0	0	0	2	2	2	1	0	0	0	0	0	0	0	0	0	0	0	0	0	0	0	0	0			2
407	female	2018	1	1	2	2	2	0		0							0								0	2	2	2	0		0							0								0			2
408		2014	2	1	2	2	2	0	0		0	0	0	0	0	0	0	0	0	0	0	0	0	0	1	2	2	2	0	0		0	0	0	0	0	0	0	0	0	0	0	0	0	0	1			2
408	female	2017	1	1	2	2	2	0		0							0								0	2	2	2	0		0							0								0			2
409		2014	1	1	2	2	2	1	0		0	0	0	0	0	0	0	0	0	0	0	0	0	0	0	2	2	2	1	0		0	0	0	0	0	0	0	0	0	0	0	0	0	0	0			2
409	male	2017	2	4	5	2	2	0		0							0								0	5	6	2	0		0							0								0			1
410		2014	1	1	2	2	2	1	0		0	0	0	0	0	0	0	0	0	0	0	0	0	0	0	2	2	2	1	0		0	0	0	0	0	0	0	0	0	0	0	0	0	0	0			2
410		2015	1	1	2	2	2	1	0	0	0	0	0	0	0	0	0	0	0	0	0	0	0	0	0	2	2	2	1	0	0	0	0	0	0	0	0	0	0	0	0	0	0	0	0	0			2
410	male	2016	1	1	2	2	2	1		0							0								0	2	2	2	1		0							0								0			2
410	male	2017	2	1	2	2	2	1		0							0								0	4	6	2	0		0							0								0			1
411		2014	1	1	2	2	2	1	0		0	0	0	0	0	0	0	0	0	0	0	0	0	0	0	2	2	2	1	0		0	0	0	0	0	0	0	0	0	0	0	0	0	0	0			2
411		2016	1	1	2	2	2	1	0	0	0	0	0	0	0	0	0	0	0	0	0	0	0	0	0	2	2	2	1	0	0	0	0	0	0	0	0	0	0	0	0	0	0	0	0	0			2
411	male	2017	1	1	2	2	2	0		0							0								0	2	2	2	0		0							0								0			2
411	male	2018	1	1	2	2	2	0		0							0								0	2	2	2	0		0							0								0			2
412		2014	1	1	2	2	2	1	0		0	0	0	0	0	0	0	0	0	0	0	0	0	0	0	2	2	2	1	0		0	0	0	0	0	0	0	0	0	0	0	0	0	0	0			2
413		2014	2	1	4	2	2	0	0		0	0	0	0	0	0	0	0	0	0	0	0	0	0	1	2	5	2	0	0		0	0	0	0	0	0	0	0	0	0	0	0	0	0	1			1
413		2015	2	1	4	2	2	1	0	0	0	0	0	0	0	0	0	0	0	0	0	0	0	0	0	2	5	2	1	0	0	0	0	0	0	0	0	0	0	0	0	0	0	0	0	0			1
413	female	2017	2	3	4	4	4	1		0							0								0	4	6	2	0		0							0								0			1
414		2014	1	1	2	2	2	1	0		0	0	0	0	0	0	0	0	0	0	0	0	0	0	0	2	2	2	1	0		0	0	0	0	0	0	0	0	0	0	0	0	0	0	0			2
414		2016	2	4	5	4	3	0	0	0	0	0	0	0	0	0	0	0	0	0	0	0	0	0	0	4	6	4	0	0	0	0	0	0	0	0	0	0	0	0	0	0	0	0	0	0			1
414	male	2017	2	3	4	4	4	1		0							0								0	3	5	4	1		0							0								0			1
415		2014	2	1	2	2	2	0	0		0	0	0	0	0	0	0	0	0	0	0	0	0	0	0	2	2	2	0	0		0	0	0	0	0	0	0	0	0	0	0	0	0	0	0			1
415	male	2017	2	1	4	2	2	1		0							0								0	2	5	2	1		0							0								0			1
416		2014	1	1	2	2	2	1	0		0	0	0	0	0	0	0	0	0	0	0	0	0	0	0	2	2	2	1	0		0	0	0	0	0	0	0	0	0	0	0	0	0	0	0			2
417		2014	2	1	3	2	2	1	0		0	0	0	0	0	0	0	0	0	0	0	0	0	0	0	2	3	2	1	0		0	0	0	0	0	0	0	0	0	0	0	0	0	0	0			2
417		2016	2	1	3	2	2	1	0	0	0	0	0	0	0	0	0	0	0	0	0	0	0	0	0	2	3	2	1	0	0	0	0	0	0	0	0	0	0	0	0	0	0	0	0	0			2
417	male	2017	2	1	3	2	2	1		0							0								0	2	5	2	1		0							0								0			1
418		2014	2	4	5	4	4	0	0		0	0	0	0	0	0	0	0	0	0	0	0	0	0	0	4	6	4	0	0		0	0	0	0	0	0	0	0	0	0	0	0	0	0	0			1
418	male	2017	2	4	5	2	2	0		0							0								0	4	6	2	0		0							0								0			1
419		2014	1	1	2	2	2	1	0		0	0	0	0	0	0	0	0	0	0	0	0	0	0	0	2	2	2	1	0		0	0	0	0	0	0	0	0	0	0	0	0	0	0	0			2
420		2014	2	4	5	4	4	0	0		0	0	0	0	0	0	0	0	0	0	0	0	0	0	0	4	6	4	0	0		0	0	0	0	0	0	0	0	0	0	0	0	0	0	0			1
420		2016	2	3	5	2	2	1	0	0	0	0	0	0	0	0	0	0	0	0	0	0	0	0	0	4	6	4	0	0	0	0	0	0	0	0	0	0	0	0	0	0	0	0	0	0			1
420	male	2017	2	4	5	2	2	0		0							0								0	4	6	2	0		0							0								0			1
421		2014	1	1	2	2	2	1	0		0	0	0	0	0	0	0	0	0	0	0	0	0	0	0	2	2	2	1	0		0	0	0	0	0	0	0	0	0	0	0	0	0	0	0			2
421		2016	1	1	2	2	2	1	0	0	0	0	0	0	0	0	0	0	0	0	0	0	0	0	0	2	2	2	1	0	0	0	0	0	0	0	0	0	0	0	0	0	0	0	0	0			2
421	male	2017	2	4	5	2	2	0		0							0								0	4	6	2	0		0							0								0			1
421	male	2019	2	4	5	2	2	0		0							0								0	4	6	2	0		0							0								0			1
422		2014	2	1	2	2	2	0	1		0	0	0	0	0	0	1	0	0	0	0	0	0	0	0	2	2	2	0	1		0	0	0	0	0	0	1	0	0	0	0	0	0	0	0			1
423		2014	1	1	2	2	2	1	0		0	0	0	0	0	0	0	0	0	0	0	0	0	0	0	2	2	2	1	0		0	0	0	0	0	0	0	0	0	0	0	0	0	0	0			2
424		2014	1	1	2	2	2	1	0		0	0	0	0	0	0	0	0	0	0	0	0	0	0	0	2	2	2	1	0		0	0	0	0	0	0	0	0	0	0	0	0	0	0	0			2
424		2016	1	1	2	2	2	1	0	0	0	0	0	0	0	0	0	0	0	0	0	0	0	0	0	2	2	2	1	0	0	0	0	0	0	0	0	0	0	0	0	0	0	0	0	0			2
425		2014	1	1	2	2	2	1	0		0	0	0	0	0	0	0	0	0	0	0	0	0	0	0	2	2	2	1	0		0	0	0	0	0	0	0	0	0	0	0	0	0	0	0			2
425		2016	1	1	2	2	2	1	0	0	0	0	0	0	0	0	0	0	0	0	0	0	0	0	0	2	2	2	1	0	0	0	0	0	0	0	0	0	0	0	0	0	0	0	0	0			2
426		2014	2	1	3	2	2	0	0		0	0	0	0	0	0	0	0	0	0	0	0	0	0	1	2	3	2	0	0		0	0	0	0	0	0	0	0	0	0	0	0	0	0	1			1
426		2016	2	1	3	2	2	1	0	0	0	0	0	0	0	0	0	0	0	0	0	0	0	0	0	2	2	2	1	0	0	0	0	0	0	0	0	0	0	0	0	0	0	0	0	0			2
427		2014	1	1	2	2	2	1	0		0	0	0	0	0	0	0	0	0	0	0	0	0	0	0	2	2	2	1	0		0	0	0	0	0	0	0	0	0	0	0	0	0	0	0			2
428		2014	1	1	2	2	2	1	0		0	0	0	0	0	0	0	0	0	0	0	0	0	0	0	2	2	2	1	0		0	0	0	0	0	0	0	0	0	0	0	0	0	0	0			2
428	female	2017	2	4	5	2	2	0		0							0								0	5	6	2	0		0							0								0			1
428	female	2017	1	1	2	2	2	0		0							0								0	2	2	2	0		0							0								0			2
429		2014	1	1	2	2	2	1	0		0	0	0	0	0	0	0	0	0	0	0	0	0	0	0	2	2	2	1	0		0	0	0	0	0	0	0	0	0	0	0	0	0	0	0			2
430		2014	1	1	2	2	2	1	0		0	0	0	0	0	0	0	0	0	0	0	0	0	0	0	2	2	2	1	0		0	0	0	0	0	0	0	0	0	0	0	0	0	0	0			2
431		2014	2	4	5	4	4	0	0		0	0	0	0	0	0	0	0	0	0	0	0	0	0	0	4	6	4	0	0		0	0	0	0	0	0	0	0	0	0	0	0	0	0	0			1
431		2015	2	4	5	4	3	0	0	0	0	0	0	0	0	0	0	0	0	0	0	0	0	0	0	4	6	4	0	0	0	0	0	0	0	0	0	0	0	0	0	0	0	0	0	0			1
431	female	2016	2	4	5	2	2	0		0							0								0	4	6	2	0		0							0								0			1
431	female	2018	2	3	5	4	4	1		0							0								0	3	6	4	1		0							0								0			1
432		2014	2	1	2	2	2	0	0		0	0	0	0	0	0	0	0	0	0	0	1	0	0	0	2	2	2	0	0		0	0	0	0	0	0	0	0	0	0	0	1	0	0	0			1
433		2014	1	1	2	2	2	1	0		0	0	0	0	0	0	0	0	0	0	0	0	0	0	0	2	2	2	1	0		0	0	0	0	0	0	0	0	0	0	0	0	0	0	0			2
433		2015	1	1	2	2	2	1	0	0	0	0	0	0	0	0	0	0	0	0	0	0	0	0	0	2	2	2	1	0	0	0	0	0	0	0	0	0	0	0	0	0	0	0	0	0			2
433	male	2016	1	1	2	2	2	1		0							0								0	2	2	2	1		0							0								0			2
434		2014	1	1	2	2	2	1	0		0	0	0	0	0	0	0	0	0	0	0	0	0	0	0	2	2	2	1	0		0	0	0	0	0	0	0	0	0	0	0	0	0	0	0			2
435		2014	1	1	2	2	2	1	0		0	0	0	0	0	0	0	0	0	0	0	0	0	0	0	2	2	2	1	0		0	0	0	0	0	0	0	0	0	0	0	0	0	0	0			2
436		2014	2	1	2	2	2	1	0		0	0	0	0	0	0	0	0	0	0	0	0	0	0	0	4	6	4	0	0		0	0	0	0	0	0	0	0	0	0	0	0	0	0	0			1
436	female	2018	1	1	2	2	2	0		0							0								0	2	2	2	0		0							0								0			2
437		2014	1	1	2	2	2	1	0		0	0	0	0	0	0	0	0	0	0	0	0	0	0	0	2	2	2	1	0		0	0	0	0	0	0	0	0	0	0	0	0	0	0	0			2
437		2015	2	4	5	4	3	0	0	0	0	0	0	0	0	0	0	0	0	0	0	0	0	0	0	4	6	4	0	0	0	0	0	0	0	0	0	0	0	0	0	0	0	0	0	0			1
437	male	2018	2	4	5	2	2	0		0							0								0	4	6	2	0		0							0								0			1
438		2014	1	1	2	2	2	1	0		0	0	0	0	0	0	0	0	0	0	0	0	0	0	0	2	2	2	1	0		0	0	0	0	0	0	0	0	0	0	0	0	0	0	0			2
438		2016	2	4	5	4	3	0	0	0	0	0	0	0	0	0	0	0	0	0	0	0	0	0	0	4	6	4	0	0	0	0	0	0	0	0	0	0	0	0	0	0	0	0	0	0			1
438	male	2017	2	4	5	2	2	0		0							0								0	4	6	2	0		0							0								0			1
438	male	2017	1	1	2	2	2	0		0							0								0	2	2	2	0		0							0								0			2
439		2014	2	1	2	2	2	0	0		0	0	0	0	0	0	1	0	0	0	0	0	0	0	0	2	2	2	0	0		0	0	0	0	0	0	1	0	0	0	0	0	0	0	0			1
440		2014	2	4	5	4	4	0	0		0	0	0	0	0	0	0	0	0	0	0	0	0	0	0	4	6	4	0	0		0	0	0	0	0	0	0	0	0	0	0	0	0	0	0			1
440	female	2016	2	4	5	2	2	0		0							0								0	4	6	2	0		0							0								0			1
440	female	2018	2	4	5	2	2	0		0							0								0	5	6	2	0		0							0								0			1
440	female	2018	2	4	5	2	2	0		0							0								0	4	6	2	0		0							0								0			1
441		2014	1	1	2	2	2	1	0		0	0	0	0	0	0	0	0	0	0	0	0	0	0	0	2	2	2	1	0		0	0	0	0	0	0	0	0	0	0	0	0	0	0	0			2
441		2016	2	1	2	2	2	0	0	0	0	0	0	0	0	0	1	0	0	0	0	0	0	0	0	2	2	2	1	0	0	0	0	0	0	0	0	0	0	0	0	0	0	0	0	0			1
441	female	2017	1	1	2	2	2	0		0							0								0	2	2	2	0		0							0								0			2
442		2014	2	1	3	3	3	1	0		0	0	0	0	0	0	0	0	0	0	0	0	0	0	0	2	3	3	1	0		0	0	0	0	0	0	0	0	0	0	0	0	0	0	0		1	1
443		2014	1	1	2	2	2	1	0		0	0	0	0	0	0	0	0	0	0	0	0	0	0	0	2	2	2	1	0		0	0	0	0	0	0	0	0	0	0	0	0	0	0	0			2
444		2014	2	1	2	2	2	1	0		0	0	0	0	0	0	0	0	0	0	0	0	0	0	0	2	3	2	1	0		0	0	0	0	0	0	0	0	0	0	0	0	0	0	0			2
445		2014	1	1	2	2	2	1	0		0	0	0	0	0	0	0	0	0	0	0	0	0	0	0	2	2	2	1	0		0	0	0	0	0	0	0	0	0	0	0	0	0	0	0			2
445		2015	2	1	2	2	2	0	0	0	1	0	0	0	0	0	0	0	0	0	0	0	0	0	0	5	6	4	0	0	0	0	0	0	0	0	0	0	0	0	0	0	0	0	0	0			1
445	female	2017	2	1	2	2	2	0		1							0								0	3	6	4	1		0							0								0	1		1
446		2014	1	1	2	2	2	1	0		0	0	0	0	0	0	0	0	0	0	0	0	0	0	0	2	2	2	1	0		0	0	0	0	0	0	0	0	0	0	0	0	0	0	0			2
446		2015	1	1	2	2	2	1	0	0	0	0	0	0	0	0	0	0	0	0	0	0	0	0	0	2	2	2	1	0	0	0	0	0	0	0	0	0	0	0	0	0	0	0	0	0			2
447		2014	2	1	3	2	2	1	0		0	0	0	0	0	0	0	0	0	0	0	0	0	0	0	2	2	2	1	0		0	0	0	0	0	0	0	0	0	0	0	0	0	0	0			2
447	female	2018	1	1	2	2	2	0		0							0								0	2	2	2	0		0							0								0			2
448		2014	2	1	2	3	3	0	0		0	0	0	0	0	0	0	0	0	0	0	1	0	0	0	2	2	2	0	0		0	0	0	0	0	0	0	0	0	0	0	1	0	0	0		1	1
448		2015	2	1	2	2	2	0	0	0	0	0	0	0	0	0	0	0	0	0	0	0	0	0	1	2	2	2	0	0	0	0	0	0	0	0	0	0	0	0	0	0	0	0	0	1			2
448	female	2018	2	3	5	4	4	1		0							0								0	2	2	2	1		0							0								0			1
449		2014	1	1	2	2	2	1	0		0	0	0	0	0	0	0	0	0	0	0	0	0	0	0	2	2	2	1	0		0	0	0	0	0	0	0	0	0	0	0	0	0	0	0			2
450		2014	1	1	2	2	2	1	0		0	0	0	0	0	0	0	0	0	0	0	0	0	0	0	2	2	2	1	0		0	0	0	0	0	0	0	0	0	0	0	0	0	0	0			2
451		2014	2	1	4	2	2	1	0		0	0	0	0	0	0	0	0	0	0	0	0	0	0	0	2	5	2	1	0		0	0	0	0	0	0	0	0	0	0	0	0	0	0	0			1
452		2014	1	1	2	2	2	1	0		0	0	0	0	0	0	0	0	0	0	0	0	0	0	0	2	2	2	1	0		0	0	0	0	0	0	0	0	0	0	0	0	0	0	0			2
453		2014	1	1	2	2	2	1	0		0	0	0	0	0	0	0	0	0	0	0	0	0	0	0	2	2	2	1	0		0	0	0	0	0	0	0	0	0	0	0	0	0	0	0			2
453	female	2017	1	1	2	2	2	0		0							0								0	2	2	2	0		0							0								0			2
453	female	2018	1	1	2	2	2	0		0							0								0	2	2	2	0		0							0								0			2
454		2014	2	4	5	4	4	0	0		0	0	0	0	0	0	0	0	0	0	0	0	0	0	0	4	6	4	0	0		0	0	0	0	0	0	0	0	0	0	0	0	0	0	0			1
455		2014	2	4	5	4	4	0	0		0	0	0	0	0	0	0	0	0	0	0	0	0	0	0	4	6	4	0	0		0	0	0	0	0	0	0	0	0	0	0	0	0	0	0			1
455		2015	2	3	5	4	4	1	0	0	0	0	0	0	0	0	0	0	0	0	0	0	0	0	0	4	6	4	0	0	0	0	0	0	0	0	0	0	0	0	0	0	0	0	0	0			1
455	male	2016	2	3	5	4	4	1		0							0								0	3	6	2	1		0							0								0			1
456		2014	2	4	5	4	4	0	0		0	0	0	0	0	0	0	0	0	0	0	0	0	0	0	4	6	4	0	0		0	0	0	0	0	0	0	0	0	0	0	0	0	0	0			1
457		2014	2	1	3	2	2	0	1		0	0	0	0	0	0	0	0	0	0	0	0	0	0	0	2	3	2	0	1		0	0	0	0	0	0	0	0	0	0	0	0	0	0	0			1
457		2016	2	3	4	4	4	1	0	0	0	0	0	0	0	0	0	0	0	0	0	0	0	0	0	3	5	4	1	0	0	0	0	0	0	0	0	0	0	0	0	0	0	0	0	0			1
457		2016	2	1	4	3	3	1	0	0	0	0	0	0	0	0	0	0	0	0	0	0	0	0	0	5	6	4	0	0	0	0	0	0	0	0	0	0	0	0	0	0	0	0	0	0		1	1
458		2014	2	1	2	2	2	0	0		0	0	0	0	0	0	0	1	0	0	0	0	0	0	0	2	2	2	0	0		0	0	0	0	0	0	0	1	0	0	0	0	0	0	0			1
459		2014	1	1	2	2	2	1	0	0	0	0	0	0	0	0	0	0	0	0	0	0	0	0	0	2	2	2	1	0	0	0	0	0	0	0	0	0	0	0	0	0	0	0	0	0			2
459		2016	1	1	2	2	2	1	0	0	0	0	0	0	0	0	0	0	0	0	0	0	0	0	0	2	2	2	1	0	0	0	0	0	0	0	0	0	0	0	0	0	0	0	0	0			2
460		2014	1	1	2	2	2	1	0	0	0	0	0	0	0	0	0	0	0	0	0	0	0	0	0	2	2	2	1	0	0	0	0	0	0	0	0	0	0	0	0	0	0	0	0	0			2
460		2015	2	1	2	2	2	1	0	0	0	0	0	0	0	0	0	0	0	0	0	0	0	0	0	2	3	2	1	0	0	0	0	0	0	0	0	0	0	0	0	0	0	0	0	0			2
461		2014	1	1	2	2	2	1	0	0	0	0	0	0	0	0	0	0	0	0	0	0	0	0	0	2	2	2	1	0	0	0	0	0	0	0	0	0	0	0	0	0	0	0	0	0			2
461		2016	1	1	2	2	2	1	0	0	0	0	0	0	0	0	0	0	0	0	0	0	0	0	0	2	2	2	1	0	0	0	0	0	0	0	0	0	0	0	0	0	0	0	0	0			2
462		2014	1	1	2	2	2	1	0	0	0	0	0	0	0	0	0	0	0	0	0	0	0	0	0	2	2	2	1	0	0	0	0	0	0	0	0	0	0	0	0	0	0	0	0	0			2
463		2014	1	1	2	2	2	1	0	0	0	0	0	0	0	0	0	0	0	0	0	0	0	0	0	2	2	2	1	0	0	0	0	0	0	0	0	0	0	0	0	0	0	0	0	0			2
463	male	2018	2	4	5	2	2	0		0							0								0	4	6	2	0		0							0								0			1
464		2014	2	1	4	2	2	0	0	0	0	0	0	0	0	0	0	0	0	0	0	1	0	0	0	2	5	2	0	0	0	0	0	0	0	0	0	0	0	0	0	0	1	0	0	0			1
465		2014	1	1	2	2	2	1	0	0	0	0	0	0	0	0	0	0	0	0	0	0	0	0	0	2	2	2	1	0	0	0	0	0	0	0	0	0	0	0	0	0	0	0	0	0			2
465		2016	2	1	2	2	2	1	0	0	0	0	0	0	0	0	0	0	0	0	0	0	0	0	0	4	6	4	0	0	0	0	0	0	0	0	0	0	0	0	0	0	0	0	0	0			1
466		2014	1	1	2	2	2	1	0	0	0	0	0	0	0	0	0	0	0	0	0	0	0	0	0	2	2	2	1	0	0	0	0	0	0	0	0	0	0	0	0	0	0	0	0	0			2
467		2014	1	1	2	2	2	1	0	0	0	0	0	0	0	0	0	0	0	0	0	0	0	0	0	2	2	2	1	0	0	0	0	0	0	0	0	0	0	0	0	0	0	0	0	0			2
468		2014	2	3	4	2	2	0	0	0	0	0	0	0	0	0	0	0	0	0	0	1	0	0	0	3	5	2	0	0	0	0	0	0	0	0	0	0	0	0	0	0	1	0	0	0			1
469		2014	2	1	2	2	2	1	0	0	0	0	0	0	0	0	0	0	0	0	0	0	0	0	0	2	2	2	0	0	0	0	0	0	0	0	0	0	0	0	0	0	0	0	0	1			2
470		2014	1	1	2	2	2	1	0	0	0	0	0	0	0	0	0	0	0	0	0	0	0	0	0	2	2	2	1	0	0	0	0	0	0	0	0	0	0	0	0	0	0	0	0	0			2
470		2016	1	1	2	2	2	1	0	0	0	0	0	0	0	0	0	0	0	0	0	0	0	0	0	2	2	2	1	0	0	0	0	0	0	0	0	0	0	0	0	0	0	0	0	0			2
471		2014	1	1	2	2	2	1	0	0	0	0	0	0	0	0	0	0	0	0	0	0	0	0	0	2	2	2	1	0	0	0	0	0	0	0	0	0	0	0	0	0	0	0	0	0			2
472		2014	1	1	2	2	2	1	0	0	0	0	0	0	0	0	0	0	0	0	0	0	0	0	0	2	2	2	1	0	0	0	0	0	0	0	0	0	0	0	0	0	0	0	0	0			2
473		2014	2	1	4	3	3	1	0	0	0	0	0	0	0	0	0	0	0	0	0	0	0	0	0	2	5	2	1	0	0	0	0	0	0	0	0	0	0	0	0	0	0	0	0	0		1	1
474		2014	2	1	2	2	2	1	0	0	0	0	0	0	0	0	0	0	0	0	0	0	0	0	0	2	3	2	1	0	0	0	0	0	0	0	0	0	0	0	0	0	0	0	0	0			2
474	male	2017	1	1	2	2	2	0		0							0								0	2	2	2	0		0							0								0			2
475		2014	1	1	2	2	2	1	0	0	0	0	0	0	0	0	0	0	0	0	0	0	0	0	0	2	2	2	1	0	0	0	0	0	0	0	0	0	0	0	0	0	0	0	0	0			2
476		2014	2	3	5	4	4	1	0	0	0	0	0	0	0	0	0	0	0	0	0	0	0	0	0	3	6	4	1	0	0	0	0	0	0	0	0	0	0	0	0	0	0	0	0	0			1
477		2014	2	1	2	2	2	0	0	1	0	0	0	0	0	0	0	0	0	0	0	0	0	0	0	2	2	2	0	0	1	0	0	0	0	0	0	0	0	0	0	0	0	0	0	0	2		1
478		2014	2	1	2	2	2	1	0	0	0	0	0	0	0	0	0	0	0	0	0	0	0	0	0	2	2	2	0	0	0	0	0	0	0	0	0	0	0	0	0	0	0	0	1	0			2
479		2014	1	1	2	2	2	1	0	0	0	0	0	0	0	0	0	0	0	0	0	0	0	0	0	2	2	2	1	0	0	0	0	0	0	0	0	0	0	0	0	0	0	0	0	0			2
480		2014	1	1	2	2	2	1	0	0	0	0	0	0	0	0	0	0	0	0	0	0	0	0	0	2	2	2	1	0	0	0	0	0	0	0	0	0	0	0	0	0	0	0	0	0			2
481		2014	2	3	3	2	2	0	0	0	0	0	0	0	0	0	0	0	0	0	0	0	0	0	1	3	6	4	0	0	0	0	0	0	0	0	0	0	0	0	0	0	0	0	0	1			1
482		2014	1	1	2	2	2	1	0	0	0	0	0	0	0	0	0	0	0	0	0	0	0	0	0	2	2	2	1	0	0	0	0	0	0	0	0	0	0	0	0	0	0	0	0	0			2
482		2016	2	1	4	3	3	1	0	0	0	0	0	0	0	0	0	0	0	0	0	0	0	0	0	2	5	3	1	0	0	0	0	0	0	0	0	0	0	0	0	0	0	0	0	0		1	1
483		2014	2	1	2	2	2	0	0	0	0	0	0	0	0	0	0	0	0	0	0	0	0	0	1	2	2	2	0	0	0	0	0	0	0	0	0	0	0	0	0	0	0	0	0	1			2
483	female	2017	1	1	2	2	2	0		0							0								0	2	2	2	0		0							0								0			2
484		2014	2	1	2	2	2	0	1	0	0	0	0	0	0	0	0	0	0	0	0	0	0	0	0	2	2	2	0	0	1	0	0	0	0	0	0	0	0	0	0	0	0	0	0	0	3		1
484	male	2017	2	1	2	2	2	1		0							0								0	3	6	4	1		0							0								0			1
485		2014	2	1	2	2	2	0	0	0	1	1	1	0	0	0	0	0	0	0	0	0	0	0	0	2	2	2	0	0	1	0	0	0	0	0	0	0	0	0	0	0	0	0	0	0	1		1
486		2014	1	1	2	2	2	1	0	0	0	0	0	0	0	0	0	0	0	0	0	0	0	0	0	2	2	2	1	0	0	0	0	0	0	0	0	0	0	0	0	0	0	0	0	0			2
486		2016	2	1	2	2	2	1	0	0	0	0	0	0	0	0	0	0	0	0	0	0	0	0	0	2	3	2	1	0	0	0	0	0	0	0	0	0	0	0	0	0	0	0	0	0			2
486	female	2017	2	3	5	2	2	1		0							0								0	2	5	3	0		0							0								1		1	1
487		2014	2	1	2	2	2	0	0	0	0	0	0	0	0	0	0	0	1	0	0	0	0	0	0	3	3	2	1	0	0	0	0	0	0	0	0	0	0	0	0	0	0	0	0	0			1
488		2014	2	1	2	2	2	0	0	0	0	0	0	0	0	0	0	0	0	0	0	0	0	0	1	2	2	2	0	0	0	0	0	0	0	0	0	0	0	0	0	0	0	0	0	1			2
488	male	2018	2	3	5	2	2	1		0							0								0	5	6	2	0		0							0								0			1
488	male	2018	1	1	2	2	2	0		0							0								0	2	2	2	0		0							0								0			2
489		2014	1	1	2	2	2	1	0	0	0	0	0	0	0	0	0	0	0	0	0	0	0	0	0	2	2	2	1	0	0	0	0	0	0	0	0	0	0	0	0	0	0	0	0	0			2
490		2014	1	1	2	2	2	1	0	0	0	0	0	0	0	0	0	0	0	0	0	0	0	0	0	2	2	2	1	0	0	0	0	0	0	0	0	0	0	0	0	0	0	0	0	0			2
490		2015	1	1	2	2	2	1	0	0	0	0	0	0	0	0	0	0	0	0	0	0	0	0	0	2	2	2	1	0	0	0	0	0	0	0	0	0	0	0	0	0	0	0	0	0			2
491		2014	2	1	2	2	2	1	0	0	0	0	0	0	0	0	0	0	0	0	0	0	0	0	0	2	2	2	0	1	0	0	0	0	0	0	0	0	0	0	0	0	0	0	0	0			2
491	male	2017	2	4	5	2	2	0		0							0								0	4	6	2	0		0							0								0			1
491	male	2018	1	1	2	2	2	0		0							0								0	2	2	2	0		0							0								0			2
492		2014	1	1	2	2	2	1	0	0	0	0	0	0	0	0	0	0	0	0	0	0	0	0	0	2	2	2	1	0	0	0	0	0	0	0	0	0	0	0	0	0	0	0	0	0			2
493		2014	2	1	2	2	2	0	0	0	0	0	0	0	0	0	0	0	0	0	0	1	0	0	0	2	2	2	0	0	0	0	0	0	0	0	0	0	0	0	0	0	1	0	0	0			2
494		2014	1	1	2	2	2	1	0	0	0	0	0	0	0	0	0	0	0	0	0	0	0	0	0	2	2	2	1	0	0	0	0	0	0	0	0	0	0	0	0	0	0	0	0	0			2
494	male	2017	1	1	2	2	2	0		0							0								0	2	2	2	0		0							0								0			2
495		2014	2	4	5	4	3	0	0	0	0	0	0	0	0	0	0	0	0	0	0	0	0	0	0	4	6	4	0	0	0	0	0	0	0	0	0	0	0	0	0	0	0	0	0	0			1
496		2014	2	1	2	2	2	1	0	0	0	0	0	0	0	0	0	0	0	0	0	0	0	0	0	3	6	4	1	0	0	0	0	0	0	0	0	0	0	0	0	0	0	0	0	0			1
496		2015	1	1	2	2	2	1	0	0	0	0	0	0	0	0	0	0	0	0	0	0	0	0	0	2	2	2	1	0	0	0	0	0	0	0	0	0	0	0	0	0	0	0	0	0			2
496		2015	2	4	5	4	3	0	0	0	0	0	0	0	0	0	0	0	0	0	0	0	0	0	0	2	2	2	1	0	0	0	0	0	0	0	0	0	0	0	0	0	0	0	0	0			1
496	female	2017	1	1	2	2	2	0		0							0								0	2	2	2	0		0							0								0			2
496	female	2018	2	1	4	2	2	1		0							0								0	2	2	2	1		0							0								0			1
497		2014	1	1	2	2	2	1	0	0	0	0	0	0	0	0	0	0	0	0	0	0	0	0	0	2	2	2	1	0	0	0	0	0	0	0	0	0	0	0	0	0	0	0	0	0			2
498		2014	2	1	3	2	2	1	0	0	0	0	0	0	0	0	0	0	0	0	0	0	0	0	0	2	2	2	1	0	0	0	0	0	0	0	0	0	0	0	0	0	0	0	0	0			2
499		2014	2	1	2	2	2	1	0	0	0	0	0	0	0	0	0	0	0	0	0	0	0	0	0	2	2	2	0	0	1	0	0	0	0	0	0	0	0	0	0	0	0	0	0	0	2		1
500		2014	1	1	2	2	2	1	0	0	0	0	0	0	0	0	0	0	0	0	0	0	0	0	0	2	2	2	1	0	0	0	0	0	0	0	0	0	0	0	0	0	0	0	0	0			2
501		2014	1	1	2	2	2	1	0	0	0	0	0	0	0	0	0	0	0	0	0	0	0	0	0	2	2	2	1	0	0	0	0	0	0	0	0	0	0	0	0	0	0	0	0	0			2
502		2014	1	1	2	2	2	1	0	0	0	0	0	0	0	0	0	0	0	0	0	0	0	0	0	2	2	2	1	0	0	0	0	0	0	0	0	0	0	0	0	0	0	0	0	0			2
503		2014	1	1	2	2	2	1	0	0	0	0	0	0	0	0	0	0	0	0	0	0	0	0	0	2	2	2	1	0	0	0	0	0	0	0	0	0	0	0	0	0	0	0	0	0			2
503		2016	1	1	2	2	2	1	0	0	0	0	0	0	0	0	0	0	0	0	0	0	0	0	0	2	2	2	1	0	0	0	0	0	0	0	0	0	0	0	0	0	0	0	0	0			2
504		2014	2	1	2	2	2	0	0	0	0	0	0	0	0	0	1	0	0	0	0	0	0	0	0	2	2	2	0	0	0	0	0	0	0	0	0	1	0	0	0	0	0	0	0	0			1
505		2014	1	1	2	2	2	1	0	0	0	0	0	0	0	0	0	0	0	0	0	0	0	0	0	2	2	2	1	0	0	0	0	0	0	0	0	0	0	0	0	0	0	0	0	0			2
506		2014	1	1	2	2	2	1	0	0	0	0	0	0	0	0	0	0	0	0	0	0	0	0	0	2	2	2	1	0	0	0	0	0	0	0	0	0	0	0	0	0	0	0	0	0			2
507		2014	1	1	2	2	2	1	0	0	0	0	0	0	0	0	0	0	0	0	0	0	0	0	0	2	2	2	1	0	0	0	0	0	0	0	0	0	0	0	0	0	0	0	0	0			2
507	male	2017	1	1	2	2	2	0		0							0								0	2	2	2	0		0							0								0			2
508		2014	2	3	5	4	4	1	0	0	0	0	0	0	0	0	0	0	0	0	0	0	0	0	0	3	6	4	1	0	0	0	0	0	0	0	0	0	0	0	0	0	0	0	0	0			1
509		2014	2	1	2	2	2	1	0	0	0	0	0	0	0	0	0	0	0	0	0	0	0	0	0	4	6	4	0	0	0	0	0	0	0	0	0	0	0	0	0	0	0	0	0	0			1
509		2015	1	1	2	2	2	1	0	0	0	0	0	0	0	0	0	0	0	0	0	0	0	0	0	2	2	2	1	0	0	0	0	0	0	0	0	0	0	0	0	0	0	0	0	0			2
509	male	2017	1	1	2	2	2	0		0							0								0	2	2	2	0		0							0								0			2
509	male	2018	2	4	5	2	2	0		0							0								0	4	6	2	0		0							0								0			1
509	male	2018	2	1	5	2	2	1		0							0								0	3	6	2	1		0							0								0			1
510		2014	2	3	5	4	4	1	0	0	0	0	0	0	0	0	0	0	0	0	0	0	0	0	0	4	6	4	0	0	0	0	0	0	0	0	0	0	0	0	0	0	0	0	0	0			1
511		2014	1	1	2	2	2	1	0	0	0	0	0	0	0	0	0	0	0	0	0	0	0	0	0	2	2	2	1	0	0	0	0	0	0	0	0	0	0	0	0	0	0	0	0	0			2
512		2014	2	1	2	2	2	0	0	1	0	0	0	0	0	0	0	0	0	0	0	0	0	0	0	2	2	2	0	0	1	0	0	0	0	0	0	0	0	0	0	0	0	0	0	0	3		1
512		2015	2	1	2	2	2	0	0	1	0	0	0	0	0	0	0	0	0	0	0	0	0	0	0	2	2	2	0	0	1	0	0	0	0	0	0	0	0	0	0	0	0	0	0	0	3		2
513		2014	2	3	5	4	4	1	0	0	0	0	0	0	0	0	0	0	0	0	0	0	0	0	0	4	6	4	0	0	0	0	0	0	0	0	0	0	0	0	0	0	0	0	0	0			1
514		2014	2	1	2	2	2	0	0	0	0	0	0	0	0	0	0	0	0	0	0	0	0	0	1	2	2	2	0	0	0	0	0	0	0	0	0	0	0	0	0	0	0	0	0	1			1
515		2014	2	1	3	2	2	1	0	0	0	0	0	0	0	0	0	0	0	0	0	0	0	0	0	2	3	2	1	0	0	0	0	0	0	0	0	0	0	0	0	0	0	0	0	0			2
515	male	2017	2	1	4	2	2	1		0							0								0	2	5	2	1		0							0								0			1
516		2014	2	1	2	2	2	0	0	0	0	0	1	0	0	0	0	0	0	0	0	1	0	0	0	2	2	2	0	0	0	0	0	0	0	0	0	0	0	0	0	0	1	0	0	0			1
517		2014	1	1	2	2	2	1	0	0	0	0	0	0	0	0	0	0	0	0	0	0	0	0	0	2	2	2	1	0	0	0	0	0	0	0	0	0	0	0	0	0	0	0	0	0			2
518		2014	1	1	2	2	2	1	0	0	0	0	0	0	0	0	0	0	0	0	0	0	0	0	0	2	2	2	1	0	0	0	0	0	0	0	0	0	0	0	0	0	0	0	0	0			2
519		2014	1	1	2	2	2	1	0	0	0	0	0	0	0	0	0	0	0	0	0	0	0	0	0	2	2	2	1	0	0	0	0	0	0	0	0	0	0	0	0	0	0	0	0	0			2
520		2014	1	1	2	2	2	1	0	0	0	0	0	0	0	0	0	0	0	0	0	0	0	0	0	2	2	2	1	0	0	0	0	0	0	0	0	0	0	0	0	0	0	0	0	0			2
521		2014	1	1	2	2	2	1	0	0	0	0	0	0	0	0	0	0	0	0	0	0	0	0	0	2	2	2	1	0	0	0	0	0	0	0	0	0	0	0	0	0	0	0	0	0			2
522		2014	1	1	2	2	2	1	0	0	0	0	0	0	0	0	0	0	0	0	0	0	0	0	0	2	2	2	1	0	0	0	0	0	0	0	0	0	0	0	0	0	0	0	0	0			2
522		2015	2	4	5	4	3	0	0	0	0	0	0	0	0	0	0	0	0	0	0	0	0	0	0	4	6	4	0	0	0	0	0	0	0	0	0	0	0	0	0	0	0	0	0	0			1
522	male	2017	2	3	5	2	2	1		0							0								0	4	6	2	0		0							0								0			1
523		2014	1	1	2	2	2	1	0	0	0	0	0	0	0	0	0	0	0	0	0	0	0	0	0	2	2	2	1	0	0	0	0	0	0	0	0	0	0	0	0	0	0	0	0	0			2
523	female	2017	1	1	2	2	2	0		0							0								0	2	2	2	0		0							0								0			2
524		2014	1	1	2	2	2	1	0	0	0	0	0	0	0	0	0	0	0	0	0	0	0	0	0	2	2	2	1	0	0	0	0	0	0	0	0	0	0	0	0	0	0	0	0	0			2
525		2014	1	1	2	2	2	1	0	0	0	0	0	0	0	0	0	0	0	0	0	0	0	0	0	2	2	2	1	0	0	0	0	0	0	0	0	0	0	0	0	0	0	0	0	0			1
526		2014	1	1	2	2	2	1	0	0	0	0	0	0	0	0	0	0	0	0	0	0	0	0	0	2	2	2	1	0	0	0	0	0	0	0	0	0	0	0	0	0	0	0	0	0			2
527		2014	2	1	2	2	2	1	0	0	0	0	0	0	0	0	0	0	0	0	0	0	0	0	0	5	6	4	0	0	0	0	0	0	0	0	0	0	0	0	0	0	0	0	0	0			2
527	male	2017	2	1	2	2	2	1		0							0								0	2	2	2	0		0							0								1			2
527	male	2018	2	1	2	2	2	1		0							0								0	4	6	2	0		0							0								0			1
528		2014	2	1	2	2	2	1	0	0	0	0	0	0	0	0	0	0	0	0	0	0	0	0	0	3	6	4	1	0	0	0	0	0	0	0	0	0	0	0	0	0	0	0	0	0			1
528		2016	2	4	5	3	3	0	0	0	0	0	0	0	0	0	0	0	0	0	0	0	0	0	0	4	6	4	0	0	0	0	0	0	0	0	0	0	0	0	0	0	0	0	0	0		1	1
528		2017	2	3	5	4	4	1		0							0								0	2	2	2	1		0							0								0			1
529		2014	2	1	2	2	2	0	0	0	0	0	0	0	0	0	1	0	0	0	0	0	0	0	0	2	2	2	0	0	0	0	0	0	0	0	0	1	0	0	0	0	0	0	0	0			1
529	female	2018	1	1	2	2	2	0		0							0								0	2	2	2	0		0							0								0			2
530		2014	2	1	2	2	2	0	1	0	0	0	0	0	0	0	0	0	0	0	0	0	0	0	0	2	2	2	0	1	0	0	0	0	0	0	0	0	0	0	0	0	0	0	0	0			2
530		2016	2	4	5	4	3	0	0	0	0	0	0	0	0	0	0	0	0	0	0	0	0	0	0	2	2	2	1	0	0	0	0	0	0	0	0	0	0	0	0	0	0	0	0	0			1
530		2016	1	1	2	2	2	1	0	0	0	0	0	0	0	0	0	0	0	0	0	0	0	0	0	2	2	2	1	0	0	0	0	0	0	0	0	0	0	0	0	0	0	0	0	0			2
530	female	2017	1	1	2	2	2	0		0							0								0	2	2	2	0		0							0								0			2
531		2014	1	1	2	2	2	1	0	0	0	0	0	0	0	0	0	0	0	0	0	0	0	0	0	2	2	2	1	0	0	0	0	0	0	0	0	0	0	0	0	0	0	0	0	0			2
531		2015	2	3	5	2	2	1	0	0	0	0	0	0	0	0	0	0	0	0	0	0	0	0	0	3	6	2	1	0	0	0	0	0	0	0	0	0	0	0	0	0	0	0	0	0			1
531		2016	2	3	5	2	2	1	0	0	0	0	0	0	0	0	0	0	0	0	0	0	0	0	0	3	6	2	1	0	0	0	0	0	0	0	0	0	0	0	0	0	0	0	0	0			1
532		2014	2	3	5	4	4	1	0	0	0	0	0	0	0	0	0	0	0	0	0	0	0	0	0	4	6	4	0	0	0	0	0	0	0	0	0	0	0	0	0	0	0	0	0	0			1
533		2014	2	1	2	2	2	0	1	0	0	0	0	0	0	0	0	0	0	0	0	0	0	0	0	2	2	2	0	1	0	0	0	0	0	0	0	0	0	0	0	0	0	0	0	0			2
533	female	2018	1	1	2	2	2	0		0							0								0	2	2	2	0		0							0								0			2
533	female	2018	1	1	2	2	2	0		0							0								0	2	2	2	0		0							0								0			2
534		2014	1	1	2	2	2	1	0	0	0	0	0	0	0	0	0	0	0	0	0	0	0	0	0	2	2	2	1	0	0	0	0	0	0	0	0	0	0	0	0	0	0	0	0	0			2
534		2016	1	1	2	2	2	1	0	0	0	0	0	0	0	0	0	0	0	0	0	0	0	0	0	2	2	2	1	0	0	0	0	0	0	0	0	0	0	0	0	0	0	0	0	0			2
534	male	2017	1	1	2	2	2	0		0							0								0	2	2	2	0		0							0								0			2
534	male	2019	1	1	2	2	2	0		0							0								0	2	2	2	0		0							0								0			2
535		2014	2	1	2	2	2	1	0	0	0	0	0	0	0	0	0	0	0	0	0	0	0	0	0	2	3	2	1	0	0	0	0	0	0	0	0	0	0	0	0	0	0	0	0	0			2
536		2014	1	1	2	2	2	1	0	0	0	0	0	0	0	0	0	0	0	0	0	0	0	0	0	2	2	2	1	0	0	0	0	0	0	0	0	0	0	0	0	0	0	0	0	0			2
537		2014	2	4	5	4	3	0	0	0	0	0	0	0	0	0	0	0	0	0	0	0	0	0	0	4	6	4	0	0	0	0	0	0	0	0	0	0	0	0	0	0	0	0	0	0			1
537		2016	1	1	2	2	2	1	0	0	0	0	0	0	0	0	0	0	0	0	0	0	0	0	0	2	2	2	1	0	0	0	0	0	0	0	0	0	0	0	0	0	0	0	0	0			2
538		2014	2	1	3	3	3	1	0	0	0	0	0	0	0	0	0	0	0	0	0	0	0	0	0	2	3	2	1	0	0	0	0	0	0	0	0	0	0	0	0	0	0	0	0	0		1	1
538	female	2018	2	4	5	2	2	0		0							0								0	4	6	2	0		0							0								0			1
539		2014	1	1	2	2	2	1	0	0	0	0	0	0	0	0	0	0	0	0	0	0	0	0	0	2	2	2	1	0	0	0	0	0	0	0	0	0	0	0	0	0	0	0	0	0			2
540		2014	2	1	2	2	2	0	0	0	0	0	0	0	0	0	0	0	0	1	0	0	0	0	0	2	2	2	1	0	0	0	0	0	0	0	0	0	0	0	0	0	0	0	0	0			1
541		2014	2	4	5	3	3	0	0	0	0	0	0	0	0	0	0	0	0	0	0	0	0	0	0	3	6	4	1	0	0	0	0	0	0	0	0	0	0	0	0	0	0	0	0	0		1	1
542		2014	1	1	2	2	2	1	0	0	0	0	0	0	0	0	0	0	0	0	0	0	0	0	0	2	2	2	1	0	0	0	0	0	0	0	0	0	0	0	0	0	0	0	0	0			2
543		2014	2	3	5	4	4	0	0	1	0	0	0	0	0	0	0	0	0	0	0	0	0	0	0	3	6	4	0	0	1	0	0	0	0	0	0	0	0	0	0	0	0	0	0	0	5		1
543		2016	2	3	5	2	2	1	0	0	0	0	0	0	0	0	0	0	0	0	0	0	0	0	0	4	6	4	0	0	0	0	0	0	0	0	0	0	0	0	0	0	0	0	0	0			1
544		2014	1	1	2	2	2	1	0	0	0	0	0	0	0	0	0	0	0	0	0	0	0	0	0	2	2	2	1	0	0	0	0	0	0	0	0	0	0	0	0	0	0	0	0	0			2
544		2016	1	1	2	2	2	1	0	0	0	0	0	0	0	0	0	0	0	0	0	0	0	0	0	2	2	2	1	0	0	0	0	0	0	0	0	0	0	0	0	0	0	0	0	0			2
544	female	2017	2	3	5	4	4	1		0							0								0	2	2	2	1		0							0								0			1
544	female	2018	2	4	5	2	2	0		0							0								0	2	2	2	1		0							0								0			1
545		2014	1	1	2	2	2	1	0	0	0	0	0	0	0	0	0	0	0	0	0	0	0	0	0	2	2	2	1	0	0	0	0	0	0	0	0	0	0	0	0	0	0	0	0	0			2
546		2014	2	4	5	4	3	0	0	0	0	0	0	0	0	0	0	0	0	0	0	0	0	0	0	4	6	4	0	0	0	0	0	0	0	0	0	0	0	0	0	0	0	0	0	0			1
546	female	2018	1	1	2	2	2	0		0							0								0	2	2	2	0		0							0								0			2
547		2014	2	1	2	2	2	0	0	0	0	0	0	0	0	0	0	1	0	0	0	0	0	0	0	2	2	2	0	0	0	0	0	0	0	0	0	0	1	0	0	0	0	0	0	0			1
548		2014	2	1	2	2	2	0	0	1	0	0	0	0	0	0	0	0	0	0	0	0	0	0	0	2	2	2	0	0	1	0	0	0	0	0	0	0	0	0	0	0	0	0	0	0	4		1
548		2016	2	1	2	2	2	0	0	1	0	0	0	0	0	0	0	0	0	0	0	0	0	0	0	2	2	2	0	0	1	0	0	0	0	0	0	0	0	0	0	0	0	0	0	0	5		1
548	male	2017	2	1	2	2	2	0		1							0								0	2	2	2	0		1							0								0	3		1
549		2014	1	1	2	2	2	1	0	0	0	0	0	0	0	0	0	0	0	0	0	0	0	0	0	2	2	2	1	0	0	0	0	0	0	0	0	0	0	0	0	0	0	0	0	0			2
549		2016	2	1	2	2	2	1	0	0	0	0	0	0	0	0	0	0	0	0	0	0	0	0	0	4	6	4	0	0	0	0	0	0	0	0	0	0	0	0	0	0	0	0	0	0			1
549	female	2018	2	4	5	2	2	0		0							0								0	4	6	2	0		0							0								0			1
550		2014	2	1	2	2	2	0	0	0	0	0	0	0	0	0	1	0	0	0	0	0	0	0	0	2	2	2	0	0	0	0	0	0	0	0	0	1	0	0	0	0	0	0	0	0			1
550		2016	1	1	2	2	2	1	0	0	0	0	0	0	0	0	0	0	0	0	0	0	0	0	0	2	2	2	1	0	0	0	0	0	0	0	0	0	0	0	0	0	0	0	0	0			2
550	male	2017	2	1	2	2	2	0		0							1								1	2	2	2	0		0							1								0			1
551		2014	2	1	2	3	3	1	0	0	0	0	0	0	0	0	0	0	0	0	0	0	0	0	0	2	2	3	1	0	0	0	0	0	0	0	0	0	0	0	0	0	0	0	0	0		1	1
552		2014	1	1	2	2	2	1	0	0	0	0	0	0	0	0	0	0	0	0	0	0	0	0	0	2	2	2	1	0	0	0	0	0	0	0	0	0	0	0	0	0	0	0	0	0			2
553		2014	2	4	5	4	3	0	0	0	0	0	0	0	0	0	0	0	0	0	0	0	0	0	0	4	6	4	0	0	0	0	0	0	0	0	0	0	0	0	0	0	0	0	0	0			1
554		2014	1	1	2	2	2	1	0	0	0	0	0	0	0	0	0	0	0	0	0	0	0	0	0	2	2	2	1	0	0	0	0	0	0	0	0	0	0	0	0	0	0	0	0	0			2
555		2014	2	1	2	2	2	0	0	0	0	0	1	0	0	0	0	0	0	0	0	1	0	0	0	2	2	2	0	0	0	0	0	0	0	0	0	0	0	0	0	0	1	0	0	0			1
556		2014	1	1	2	2	2	1	0	0	0	0	0	0	0	0	0	0	0	0	0	0	0	0	0	2	2	2	1	0	0	0	0	0	0	0	0	0	0	0	0	0	0	0	0	0			2
556	female	2017	2	1	4	2	2	1		0							0								0	2	5	2	1		0							0								0			1
556	female	2018	2	1	4	2	2	1		0							0								0	3	5	4	1		0							0								0			1
556	female	2018	2	1	4	2	2	1		0							0								0	2	5	2	1		0							0								0			1
557		2014	2	5	5	4	3	0	0	0	0	0	0	0	0	0	0	0	0	0	0	0	0	0	0	3	6	4	1	0	0	0	0	0	0	0	0	0	0	0	0	0	0	0	0	0			1
558		2014	1	1	2	2	2	1	0	0	0	0	0	0	0	0	0	0	0	0	0	0	0	0	0	2	2	2	1	0	0	0	0	0	0	0	0	0	0	0	0	0	0	0	0	0			2
558	female	2018	1	1	2	2	2	0		0							0								0	2	2	2	0		0							0								0			2
559		2014	1	1	2	2	2	1	0	0	0	0	0	0	0	0	0	0	0	0	0	0	0	0	0	2	2	2	1	0	0	0	0	0	0	0	0	0	0	0	0	0	0	0	0	0			2
559		2016	1	1	2	2	2	1	0	0	0	0	0	0	0	0	0	0	0	0	0	0	0	0	0	2	2	2	1	0	0	0	0	0	0	0	0	0	0	0	0	0	0	0	0	0			2
559	female	2018	1	1	2	2	2	0		0							0								0	2	2	2	0		0							0								0			2
560		2014	2	3	4	2	2	1	0	0	0	0	0	0	0	0	0	0	0	0	0	0	0	0	0	3	5	4	1	0	0	0	0	0	0	0	0	0	0	0	0	0	0	0	0	0			1
561		2014	2	1	2	2	2	1	0	0	0	0	0	0	0	0	0	0	0	0	0	0	0	0	0	4	6	4	0	0	0	0	0	0	0	0	0	0	0	0	0	0	0	0	0	0			1
562		2014	2	1	2	2	2	1	0	0	0	0	0	0	0	0	0	0	0	0	0	0	0	0	0	4	6	4	0	0	0	0	0	0	0	0	0	0	0	0	0	0	0	0	0	0			1
563		2014	2	1	3	2	2	1	0	0	0	0	0	0	0	0	0	0	0	0	0	0	0	0	0	2	3	2	1	0	0	0	0	0	0	0	0	0	0	0	0	0	0	0	0	0			2
563	female	2017	1	1	2	2	2	0		0							0								0	2	2	2	0		0							0								0			2
563	female	2018	1	1	2	2	2	0		0							0								0	2	2	2	0		0							0								0			2
564		2014	2	1	3	2	2	1	0	0	0	0	0	0	0	0	0	0	0	0	0	0	0	0	0	2	3	2	1	0	0	0	0	0	0	0	0	0	0	0	0	0	0	0	0	0			2
564		2016	2	1	3	2	2	1	0	0	0	0	0	0	0	0	0	0	0	0	0	0	0	0	0	2	3	2	1	0	0	0	0	0	0	0	0	0	0	0	0	0	0	0	0	0			2
564	female	2016	2	1	3	2	2	1		0							0								0	2	3	2	1		0							0								0			2
564	female	2018	2	1	2	2	2	1		0							0								0	2	3	2	1		0							0								0			2
565		2014	2	1	2	2	2	0	0	1	0	0	0	0	0	0	0	0	0	0	0	0	0	0	0	2	2	2	0	0	1	0	0	0	0	0	0	0	0	0	0	0	0	0	0	0	5		1
565		2016	2	4	5	4	3	0	0	0	0	0	0	0	0	0	0	0	0	0	0	0	0	0	0	4	6	4	0	0	0	0	0	0	0	0	0	0	0	0	0	0	0	0	0	0			1
566		2014	2	4	5	4	3	0	0	0	0	0	0	0	0	0	0	0	0	0	0	0	0	0	0	4	6	4	0	0	0	0	0	0	0	0	0	0	0	0	0	0	0	0	0	0			1
567		2014	2	4	5	4	3	0	0	0	0	0	0	0	0	0	0	0	0	0	0	0	0	0	0	4	6	4	0	0	0	0	0	0	0	0	0	0	0	0	0	0	0	0	0	0			1
567	male	2017	2	4	5	2	2	0		0							0								0	4	6	2	0		0							0								0			1
568		2014	2	1	2	2	2	0	1	0	0	0	0	0	0	0	0	0	0	0	0	0	0	0	0	2	2	2	0	1	0	0	0	0	0	0	0	0	0	0	0	0	0	0	0	0			2
568		2015	2	1	2	2	2	1	0	0	0	0	0	0	0	0	0	0	0	0	0	0	0	0	0	3	6	4	1	0	0	0	0	0	0	0	0	0	0	0	0	0	0	0	0	0			1
569		2014	1	1	2	2	2	1	0	0	0	0	0	0	0	0	0	0	0	0	0	0	0	0	0	2	2	2	1	0	0	0	0	0	0	0	0	0	0	0	0	0	0	0	0	0			2
570		2014	1	1	2	2	2	1	0	0	0	0	0	0	0	0	0	0	0	0	0	0	0	0	0	2	2	2	1	0	0	0	0	0	0	0	0	0	0	0	0	0	0	0	0	0			2
570		2016	2	4	5	4	3	0	0	0	0	0	0	0	0	0	0	0	0	0	0	0	0	0	0	4	6	4	0	0	0	0	0	0	0	0	0	0	0	0	0	0	0	0	0	0			1
570		2016	2	3	5	2	2	0	0	0	0	0	0	0	0	0	0	0	0	0	0	0	0	0	1	3	6	2	0	0	0	0	0	0	0	0	0	0	0	0	0	0	0	0	0	1			1
571		2014	1	1	2	2	2	1	0	0	0	0	0	0	0	0	0	0	0	0	0	0	0	0	0	2	2	2	1	0	0	0	0	0	0	0	0	0	0	0	0	0	0	0	0	0			2
571		2016	2	1	3	2	2	1	0	0	0	0	0	0	0	0	0	0	0	0	0	0	0	0	0	2	3	2	1	0	0	0	0	0	0	0	0	0	0	0	0	0	0	0	0	0			2
571	male	2017	2	1	4	2	2	1		0							0								0	2	5	2	1		0							0								0			1
572		2014	1	1	2	2	2	1	0	0	0	0	0	0	0	0	0	0	0	0	0	0	0	0	0	2	2	2	1	0	0	0	0	0	0	0	0	0	0	0	0	0	0	0	0	0			2
573		2014	1	1	2	2	2	1	0	0	0	0	0	0	0	0	0	0	0	0	0	0	0	0	0	2	2	2	1	0	0	0	0	0	0	0	0	0	0	0	0	0	0	0	0	0			2
574		2014	2	1	4	2	2	0	0	0	0	0	0	0	0	0	0	0	0	0	0	0	0	0	1	2	5	2	0	0	0	0	0	0	0	0	0	0	0	0	0	0	0	0	0	1			1
575		2014	1	1	2	2	2	1	0	0	0	0	0	0	0	0	0	0	0	0	0	0	0	0	0	2	2	2	1	0	0	0	0	0	0	0	0	0	0	0	0	0	0	0	0	0			2
575		2016	1	1	2	2	2	1	0	0	0	0	0	0	0	0	0	0	0	0	0	0	0	0	0	2	2	2	1	0	0	0	0	0	0	0	0	0	0	0	0	0	0	0	0	0			2
575	female	2017	1	1	2	2	2	0		0							0								0	2	2	2	0		0							0								0			2
575	female	2018	2	1	2	2	2	1		0							0								0	2	5	3	1		0							0								0		1	1
576		2014	2	4	5	4	3	0	0	0	0	0	0	0	0	0	0	0	0	0	0	0	0	0	0	4	6	4	0	0	0	0	0	0	0	0	0	0	0	0	0	0	0	0	0	0			1
577		2014	1	1	2	2	2	1	0	0	0	0	0	0	0	0	0	0	0	0	0	0	0	0	0	2	2	2	1	0	0	0	0	0	0	0	0	0	0	0	0	0	0	0	0	0			2
577	male	2017	1	1	2	2	2	0		0							0								0	2	2	2	0		0							0								0			2
578		2014	1	1	2	2	2	1	0	0	0	0	0	0	0	0	0	0	0	0	0	0	0	0	0	2	2	2	1	0	0	0	0	0	0	0	0	0	0	0	0	0	0	0	0	0			2
578		2015	1	1	2	2	2	1	0	0	0	0	0	0	0	0	0	0	0	0	0	0	0	0	0	2	2	2	1	0	0	0	0	0	0	0	0	0	0	0	0	0	0	0	0	0			2
578		2016	1	1	2	2	2	1	0	0	0	0	0	0	0	0	0	0	0	0	0	0	0	0	0	2	2	2	1	0	0	0	0	0	0	0	0	0	0	0	0	0	0	0	0	0			2
578	female	2016	1	1	2	2	2	1		0							0								0	2	2	2	1		0							0								0			2
578	female	2017	1	1	2	2	2	0		0							0								0	2	2	2	0		0							0								0			2
578	female	2019	2	1	2	2	2	1		0							0								0	2	3	2	1		0							0								0			2
579		2014	2	5	5	3	3	0	0	0	0	0	0	0	0	0	0	0	0	0	0	0	0	0	0	2	2	2	1	0	0	0	0	0	0	0	0	0	0	0	0	0	0	0	0	0		1	2
579		2015	1	1	2	2	2	1	0	0	0	0	0	0	0	0	0	0	0	0	0	0	0	0	0	2	2	2	1	0	0	0	0	0	0	0	0	0	0	0	0	0	0	0	0	0			2
579		2016	1	1	2	2	2	1	0	0	0	0	0	0	0	0	0	0	0	0	0	0	0	0	0	2	2	2	1	0	0	0	0	0	0	0	0	0	0	0	0	0	0	0	0	0			2
579	male	2017	1	1	2	2	2	0		0							0								0	2	2	2	0		0							0								0			2
580		2014	2	1	2	2	2	1	0	0	0	0	0	0	0	0	0	0	0	0	0	0	0	0	0	2	3	2	1	0	0	0	0	0	0	0	0	0	0	0	0	0	0	0	0	0			2
580		2016	2	1	3	2	2	1	0	0	0	0	0	0	0	0	0	0	0	0	0	0	0	0	0	2	5	3	1	0	0	0	0	0	0	0	0	0	0	0	0	0	0	0	0	0		1	1
580	female	2017	1	1	2	2	2	0		0							0								0	2	2	2	0		0							0								0			2
581		2014	2	4	5	4	3	0	0	0	0	0	0	0	0	0	0	0	0	0	0	0	0	0	0	4	6	4	0	0	0	0	0	0	0	0	0	0	0	0	0	0	0	0	0	0			1
581		2016	1	1	2	2	2	1	0	0	0	0	0	0	0	0	0	0	0	0	0	0	0	0	0	2	2	2	1	0	0	0	0	0	0	0	0	0	0	0	0	0	0	0	0	0			2
581	male	2017	2	1	2	2	2	1		0							0								0	4	6	2	0		0							0								0			1
582		2014	1	1	2	2	2	1	0	0	0	0	0	0	0	0	0	0	0	0	0	0	0	0	0	2	2	2	1	0	0	0	0	0	0	0	0	0	0	0	0	0	0	0	0	0			2
582		2016	2	1	2	2	2	1	0	0	0	0	0	0	0	0	0	0	0	0	0	0	0	0	0	4	6	4	0	0	0	0	0	0	0	0	0	0	0	0	0	0	0	0	0	0			1
582	female	2017	2	1	2	2	2	1		0							0								0	2	3	2	1		0							0								0			2
582	female	2018	1	1	2	2	2	0		0							0								0	2	2	2	0		0							0								0			2
583		2014	2	3	5	4	4	1	0	0	0	0	0	0	0	0	0	0	0	0	0	0	0	0	0	3	6	2	1	0	0	0	0	0	0	0	0	0	0	0	0	0	0	0	0	0			1
584		2014	2	1	3	2	2	1	0	0	0	0	0	0	0	0	0	0	0	0	0	0	0	0	0	3	6	4	1	0	0	0	0	0	0	0	0	0	0	0	0	0	0	0	0	0			1
585		2014	1	1	2	2	2	1	0	0	0	0	0	0	0	0	0	0	0	0	0	0	0	0	0	2	2	2	1	0	0	0	0	0	0	0	0	0	0	0	0	0	0	0	0	0			2
586		2014	2	3	4	4	4	1	0	0	0	0	0	0	0	0	0	0	0	0	0	0	0	0	0	2	5	2	1	0	0	0	0	0	0	0	0	0	0	0	0	0	0	0	0	0			1
587		2014	2	4	5	4	3	0	0	0	0	0	0	0	0	0	0	0	0	0	0	0	0	0	0	4	6	4	0	0	0	0	0	0	0	0	0	0	0	0	0	0	0	0	0	0			1
588		2014	2	3	5	4	4	1	0	0	0	0	0	0	0	0	0	0	0	0	0	0	0	0	0	3	5	4	1	0	0	0	0	0	0	0	0	0	0	0	0	0	0	0	0	0			1
589		2014	1	1	2	2	2	1	0	0	0	0	0	0	0	0	0	0	0	0	0	0	0	0	0	2	2	2	1	0	0	0	0	0	0	0	0	0	0	0	0	0	0	0	0	0			2
590		2014	1	1	2	2	2	1	0	0	0	0	0	0	0	0	0	0	0	0	0	0	0	0	0	2	2	2	1	0	0	0	0	0	0	0	0	0	0	0	0	0	0	0	0	0			2
590		2016	1	1	2	2	2	1	0	0	0	0	0	0	0	0	0	0	0	0	0	0	0	0	0	2	2	2	1	0	0	0	0	0	0	0	0	0	0	0	0	0	0	0	0	0			2
591		2014	1	1	2	2	2	1	0	0	0	0	0	0	0	0	0	0	0	0	0	0	0	0	0	2	2	2	1	0	0	0	0	0	0	0	0	0	0	0	0	0	0	0	0	0			2
592		2014	2	4	5	4	3	0	0	0	0	0	0	0	0	0	0	0	0	0	0	0	0	0	0	4	6	4	0	0	0	0	0	0	0	0	0	0	0	0	0	0	0	0	0	0			1
593		2014	2	1	2	2	2	1	0	0	0	0	0	0	0	0	0	0	0	0	0	0	0	0	0	5	6	4	0	0	0	0	0	0	0	0	0	0	0	0	0	0	0	0	0	0			2
594		2014	2	1	3	2	2	1	0	0	0	0	0	0	0	0	0	0	0	0	0	0	0	0	0	2	2	2	1	0	0	0	0	0	0	0	0	0	0	0	0	0	0	0	0	0			2
595		2014	1	1	2	2	2	1	0	0	0	0	0	0	0	0	0	0	0	0	0	0	0	0	0	2	2	2	1	0	0	0	0	0	0	0	0	0	0	0	0	0	0	0	0	0			2
596		2014	2	1	2	2	2	1	0	0	0	0	0	0	0	0	0	0	0	0	0	0	0	0	0	3	6	4	1	0	0	0	0	0	0	0	0	0	0	0	0	0	0	0	0	0			1
597		2014	2	1	3	2	2	1	0	0	0	0	0	0	0	0	0	0	0	0	0	0	0	0	0	2	2	2	1	0	0	0	0	0	0	0	0	0	0	0	0	0	0	0	0	0			2
597	female	2018	2	1	4	2	2	1		0							0								0	2	2	2	1		0							0								0			1
598		2014	1	1	2	2	2	1	0	0	0	0	0	0	0	0	0	0	0	0	0	0	0	0	0	2	2	2	1	0	0	0	0	0	0	0	0	0	0	0	0	0	0	0	0	0			2
599		2014	1	1	2	2	2	1	0	0	0	0	0	0	0	0	0	0	0	0	0	0	0	0	0	2	2	2	1	0	0	0	0	0	0	0	0	0	0	0	0	0	0	0	0	0			2
600		2014	2	1	2	2	2	1	0	0	0	0	0	0	0	0	0	0	0	0	0	0	0	0	0	2	3	2	1	0	0	0	0	0	0	0	0	0	0	0	0	0	0	0	0	0			1
600		2016	2	4	5	4	3	0	0	0	0	0	0	0	0	0	0	0	0	0	0	0	0	0	0	4	6	4	0	0	0	0	0	0	0	0	0	0	0	0	0	0	0	0	0	0			1
600	male	2017	1	1	2	2	2	0		0							0								0	2	2	2	0		0							0								0			2
600	male	2018	1	1	2	2	2	0		0							0								0	2	2	2	0		0							0								0			2
601		2014	2	4	5	4	3	0	0	0	0	0	0	0	0	0	0	0	0	0	0	0	0	0	0	4	6	4	0	0	0	0	0	0	0	0	0	0	0	0	0	0	0	0	0	0			1
602		2014	2	1	4	2	2	1	0	0	0	0	0	0	0	0	0	0	0	0	0	0	0	0	0	2	5	2	1	0	0	0	0	0	0	0	0	0	0	0	0	0	0	0	0	0			1
603		2014	2	1	2	2	2	0	0	1	0	0	0	0	0	0	0	0	0	0	0	0	0	0	0	2	2	2	0	0	1	0	0	0	0	0	0	0	0	0	0	0	0	0	0	0	4		1
603	male	2017	2	1	2	2	2	0		1							0								0	3	6	4	0		1							0								0	3		1
604		2014	1	1	2	2	2	1	0	0	0	0	0	0	0	0	0	0	0	0	0	0	0	0	0	2	2	2	1	0	0	0	0	0	0	0	0	0	0	0	0	0	0	0	0	0			2
605		2014	2	4	5	4	3	0	0	0	0	0	0	0	0	0	0	0	0	0	0	0	0	0	0	4	6	4	0	0	0	0	0	0	0	0	0	0	0	0	0	0	0	0	0	0			1
606		2014	1	1	2	2	2	1	0	0	0	0	0	0	0	0	0	0	0	0	0	0	0	0	0	2	2	2	1	0	0	0	0	0	0	0	0	0	0	0	0	0	0	0	0	0			2
607		2014	2	4	5	3	3	0	0	0	0	0	0	0	0	0	0	0	0	0	0	0	0	0	0	2	2	2	0	0	1	0	0	0	0	0	0	0	0	0	0	0	0	0	0	0	1	1	1
608		2014	2	1	3	2	2	1	0	0	0	0	0	0	0	0	0	0	0	0	0	0	0	0	0	2	2	2	1	0	0	0	0	0	0	0	0	0	0	0	0	0	0	0	0	0			2
609		2014	2	1	2	2	2	1	0	0	0	0	0	0	0	0	0	0	0	0	0	0	0	0	0	3	6	4	1	0	0	0	0	0	0	0	0	0	0	0	0	0	0	0	0	0			1
609		2016	1	1	2	2	2	1	0	0	0	0	0	0	0	0	0	0	0	0	0	0	0	0	0	2	2	2	1	0	0	0	0	0	0	0	0	0	0	0	0	0	0	0	0	0			2
609	female	2019	2	4	5	2	2	0		0							0								0	2	2	2	0		1							0								0	3		1
610		2014	2	4	5	4	3	0	0	0	0	0	0	0	0	0	0	0	0	0	0	0	0	0	0	4	6	4	0	0	0	0	0	0	0	0	0	0	0	0	0	0	0	0	0	0			1
611		2014	1	1	2	2	2	1	0	0	0	0	0	0	0	0	0	0	0	0	0	0	0	0	0	2	2	2	1	0	0	0	0	0	0	0	0	0	0	0	0	0	0	0	0	0			2
611		2016	1	1	2	2	2	1	0	0	0	0	0	0	0	0	0	0	0	0	0	0	0	0	0	2	2	2	1	0	0	0	0	0	0	0	0	0	0	0	0	0	0	0	0	0			2
611	male	2017	1	1	2	2	2	0		0							0								0	2	2	2	0		0							0								0			2
612		2014	2	1	4	2	2	1	0	0	0	0	0	0	0	0	0	0	0	0	0	0	0	0	0	2	5	3	1	0	0	0	0	0	0	0	0	0	0	0	0	0	0	0	0	0		1	1
612		2016	2	1	4	2	2	1	0	0	0	0	0	0	0	0	0	0	0	0	0	0	0	0	0	2	5	3	1	0	0	0	0	0	0	0	0	0	0	0	0	0	0	0	0	0		1	1
612	male	2018	2	1	4	2	2	1		0							0								0	2	5	2	1		0							0								0			1
613		2014	2	1	2	2	2	0	0	1	0	0	0	0	0	0	0	0	0	0	0	0	0	0	0	2	2	2	1	0	0	0	0	0	0	0	0	0	0	0	0	0	0	0	0	0	1		1
613		2016	2	1	2	2	2	0	1	0	0	0	0	0	0	0	0	0	0	0	0	0	0	0	0	2	2	2	1	0	0	0	0	0	0	0	0	0	0	0	0	0	0	0	0	0			2
613	male	2017	1	1	2	2	2	0		0							0								0	2	2	2	0		0							0								0			2
614		2014	1	1	2	2	2	1	0	0	0	0	0	0	0	0	0	0	0	0	0	0	0	0	0	2	2	2	1	0	0	0	0	0	0	0	0	0	0	0	0	0	0	0	0	0			2
614	female	2016	1	1	2	2	2	1		0							0								0	2	2	2	1		0							0								0			2
614	female	2018	1	1	2	2	2	0		0							0								0	2	2	2	0		0							0								0			2
615		2014	1	1	2	2	2	1	0	0	0	0	0	0	0	0	0	0	0	0	0	0	0	0	0	2	2	2	1	0	0	0	0	0	0	0	0	0	0	0	0	0	0	0	0	0			2
616		2014	2	1	2	2	2	0	0	1	0	0	0	0	0	0	0	0	0	0	0	0	0	0	0	2	2	2	0	0	1	0	0	0	0	0	0	0	0	0	0	0	0	0	0	0	3		1
617		2014	1	1	2	2	2	1	0	0	0	0	0	0	0	0	0	0	0	0	0	0	0	0	0	2	2	2	1	0	0	0	0	0	0	0	0	0	0	0	0	0	0	0	0	0			2
617	female	2018	1	1	2	2	2	0		0							0								0	2	2	2	0		0							0								0			2
618		2014	1	1	2	2	2	1	0	0	0	0	0	0	0	0	0	0	0	0	0	0	0	0	0	2	2	2	1	0	0	0	0	0	0	0	0	0	0	0	0	0	0	0	0	0			2
618	male	2016	1	1	2	2	2	1		0							0								0	2	2	2	1		0							0								0			2
618	male	2017	1	1	2	2	2	0		0							0								0	2	2	2	0		0							0								0			2
619		2014	1	1	2	2	2	1	0	0	0	0	0	0	0	0	0	0	0	0	0	0	0	0	0	2	2	2	1	0	0	0	0	0	0	0	0	0	0	0	0	0	0	0	0	0			2
620		2014	2	1	2	2	2	0	1	0	0	0	0	0	0	0	0	0	0	0	0	0	0	1	0	2	2	2	0	1	0	0	0	0	0	0	0	0	0	0	0	0	0	0	0	0			2
621		2014	2	1	2	2	2	0	1	0	0	0	0	0	0	0	0	0	0	0	0	0	0	0	0	2	2	2	0	1	0	0	0	0	0	0	0	0	0	0	0	0	0	0	0	0			2
621		2015	1	1	2	2	2	1	0	0	0	0	0	0	0	0	0	0	0	0	0	0	0	0	0	2	2	2	1	0	0	0	0	0	0	0	0	0	0	0	0	0	0	0	0	0			2
622		2014	2	3	4	4	4	1	0	0	0	0	0	0	0	0	0	0	0	0	0	0	0	0	0	3	5	4	1	0	0	0	0	0	0	0	0	0	0	0	0	0	0	0	0	0			1
623		2014	1	1	2	2	2	1	0	0	0	0	0	0	0	0	0	0	0	0	0	0	0	0	0	2	2	2	1	0	0	0	0	0	0	0	0	0	0	0	0	0	0	0	0	0			2
624		2014	1	1	2	2	2	1	0	0	0	0	0	0	0	0	0	0	0	0	0	0	0	0	0	2	2	2	1	0	0	0	0	0	0	0	0	0	0	0	0	0	0	0	0	0			2
625		2014	1	1	2	2	2	1	0	0	0	0	0	0	0	0	0	0	0	0	0	0	0	0	0	2	2	2	1	0	0	0	0	0	0	0	0	0	0	0	0	0	0	0	0	0			2
625		2014	1	1	2	2	2	1	0	0	0	0	0	0	0	0	0	0	0	0	0	0	0	0	0	2	2	2	1	0	0	0	0	0	0	0	0	0	0	0	0	0	0	0	0	0			2
625		2015	1	1	2	2	2	1	0	0	0	0	0	0	0	0	0	0	0	0	0	0	0	0	0	2	2	2	1	0	0	0	0	0	0	0	0	0	0	0	0	0	0	0	0	0			2
625	female	2017	1	1	2	2	2	0		0							0								0	2	2	2	0		0							0								0			2
626		2014	2	1	2	2	2	1	0	0	0	0	0	0	0	0	0	0	0	0	0	0	0	0	0	2	3	2	1	0	0	0	0	0	0	0	0	0	0	0	0	0	0	0	0	0			2
627		2014	2	1	3	2	2	0	1	0	0	0	0	0	0	0	0	0	0	0	0	0	0	0	0	2	3	2	0	1	0	0	0	0	0	0	0	0	0	0	0	0	0	0	0	0			2
627	female	2016	1	1	2	2	2	1		0							0								0	2	2	2	1		0							0								0			2
627	female	2018	1	1	2	2	2	0		0							0								0	2	2	2	0		0							0								0			2
628		2014	2	3	5	4	4	0	0	0	0	0	0	0	0	0	0	0	0	1	0	0	0	0	0	3	6	4	1	0	0	0	0	0	0	0	0	0	0	0	0	0	0	0	0	0			1
628		2014	2	3	5	2	2	1	0	0	0	0	0	0	0	0	0	0	0	0	0	0	0	0	0	3	6	4	1	0	0	0	0	0	0	0	0	0	0	0	0	0	0	0	0	0			1
628		2016	2	1	2	2	2	1	0	0	0	0	0	0	0	0	0	0	0	0	0	0	0	0	0	4	6	4	0	0	0	0	0	0	0	0	0	0	0	0	0	0	0	0	0	0			1
628	female	2017	1	1	2	2	2	0		0							0								0	2	2	2	0		0							0								0			2
629		2014	2	4	5	4	3	0	0	0	0	0	0	0	0	0	0	0	0	0	0	0	0	0	0	4	6	4	0	0	0	0	0	0	0	0	0	0	0	0	0	0	0	0	0	0			1
630		2014	2	1	2	2	2	0	1	0	0	0	0	0	0	0	0	0	0	0	0	0	0	0	0	2	2	2	0	1	0	0	0	0	0	0	0	0	0	0	0	0	0	0	0	0			2
630		2016	2	1	3	2	2	0	1	0	0	0	0	0	0	0	0	0	0	0	0	0	0	0	0	2	2	2	0	1	0	0	0	0	0	0	0	0	0	0	0	0	0	0	0	0			2
631		2014	2	3	5	4	4	1	0	0	0	0	0	0	0	0	0	0	0	0	0	0	0	0	0	2	2	2	0	1	0	0	0	0	0	0	0	0	0	0	0	0	0	0	0	0			1
632		2014	2	4	5	4	3	0	0	0	0	0	0	0	0	0	0	0	0	0	0	0	0	0	0	5	6	4	0	0	0	0	0	0	0	0	0	0	0	0	0	0	0	0	0	0			1
633		2014	1	1	2	2	2	1	0	0	0	0	0	0	0	0	0	0	0	0	0	0	0	0	0	2	2	2	1	0	0	0	0	0	0	0	0	0	0	0	0	0	0	0	0	0			2
634		2014	1	1	2	2	2	1	0	0	0	0	0	0	0	0	0	0	0	0	0	0	0	0	0	2	2	2	1	0	0	0	0	0	0	0	0	0	0	0	0	0	0	0	0	0			2
635		2014	2	1	2	2	2	0	1	0	0	0	0	0	0	0	0	0	0	0	0	0	0	0	0	2	3	2	0	1	0	0	0	0	0	0	0	0	0	0	0	0	0	0	0	0			2
636		2014	2	1	3	2	2	1	0	0	0	0	0	0	0	0	0	0	0	0	0	0	0	0	0	2	2	2	1	0	0	0	0	0	0	0	0	0	0	0	0	0	0	0	0	0			2
636		2016	2	1	3	2	2	1	0	0	0	0	0	0	0	0	0	0	0	0	0	0	0	0	0	2	2	2	1	0	0	0	0	0	0	0	0	0	0	0	0	0	0	0	0	0			2
636	male	2017	1	1	2	2	2	0		0							0								0	2	2	2	0		0							0								0			2
637		2014	2	3	5	4	4	0	0	0	0	0	0	0	0	0	0	0	0	0	0	0	0	0	1	3	6	2	1	0	0	0	0	0	0	0	0	0	0	0	0	0	0	0	0	0			1
638		2014	1	1	2	2	2	1	0	0	0	0	0	0	0	0	0	0	0	0	0	0	0	0	0	2	2	2	1	0	0	0	0	0	0	0	0	0	0	0	0	0	0	0	0	0			2
638		2016	1	1	2	2	2	1	0	0	0	0	0	0	0	0	0	0	0	0	0	0	0	0	0	2	2	2	1	0	0	0	0	0	0	0	0	0	0	0	0	0	0	0	0	0			2
639		2014	2	3	5	4	4	0	0	0	0	0	0	0	0	0	0	0	0	0	0	0	0	0	1	5	6	4	0	0	0	0	0	0	0	0	0	0	0	0	0	0	0	0	0	0			1
640		2014	2	3	4	2	2	0	0	0	0	0	1	0	0	0	0	0	0	0	0	0	0	0	0	5	6	4	0	0	0	0	0	0	0	0	0	0	0	0	0	0	0	0	0	0			1
641		2015	2	3	5	4	4	0	0	0	0	0	0	0	0	0	1	0	0	0	0	0	0	0	0	3	6	4	0	0	0	0	0	0	0	0	0	1	0	0	0	0	0	0	0	0			1
641	male	2018	2	4	5	2	2	0		0							0								0	5	6	2	0		0							0								0			1
642		2015	2	1	2	2	2	0	1	0	0	0	0	0	0	0	0	0	0	0	0	0	0	0	0	2	2	2	0	1	0	0	0	0	0	0	0	0	0	0	0	0	0	0	0	0			2
643		2015	1	1	2	2	2	1	0	0	0	0	0	0	0	0	0	0	0	0	0	0	0	0	0	2	2	2	1	0	0	0	0	0	0	0	0	0	0	0	0	0	0	0	0	0			2
644		2015	1	1	2	2	2	1	0	0	0	0	0	0	0	0	0	0	0	0	0	0	0	0	0	2	2	2	1	0	0	0	0	0	0	0	0	0	0	0	0	0	0	0	0	0			2
645		2015	1	1	2	2	2	1	0	0	0	0	0	0	0	0	0	0	0	0	0	0	0	0	0	2	2	2	1	0	0	0	0	0	0	0	0	0	0	0	0	0	0	0	0	0			2
645		2016	2	4	5	4	3	0	0	0	0	0	0	0	0	0	0	0	0	0	0	0	0	0	0	3	6	4	1	0	0	0	0	0	0	0	0	0	0	0	0	0	0	0	0	0			1
645		2016	2	1	2	2	2	0	0	0	0	0	0	0	0	0	0	0	0	0	1	0	0	0	0	4	6	4	0	0	0	0	0	0	0	0	0	0	0	0	0	0	0	0	0	0			1
646		2015	2	4	5	4	3	0	0	0	0	0	0	0	0	0	0	0	0	0	0	0	0	0	0	2	2	2	1	0	0	0	0	0	0	0	0	0	0	0	0	0	0	0	0	0			1
647		2015	2	1	2	2	2	0	0	0	0	0	0	0	0	0	1	0	0	0	0	0	0	0	0	2	2	2	0	0	0	0	0	0	0	0	0	0	0	0	0	0	0	0	0	1			1
648		2015	2	1	2	2	2	0	1	0	0	0	0	0	0	0	0	0	0	0	0	0	0	0	0	2	2	2	0	1	0	0	0	0	0	0	0	0	1	0	0	0	0	0	0	0			2
648		2016	2	1	2	2	2	0	0	0	0	0	0	0	0	0	0	1	0	0	0	0	0	0	0	2	2	2	0	0	0	0	0	0	0	0	0	0	1	0	0	0	0	0	0	0			2
648	male	2017	1	1	2	2	2	0		0							0								0	2	2	2	0		0							0								0			2
649		2015	2	4	5	4	3	0	0	0	0	0	0	0	0	0	0	0	0	0	0	0	0	0	0	4	6	4	0	0	0	0	0	0	0	0	0	0	0	0	0	0	0	0	0	0			1
649		2015	2	4	5	4	3	0	0	0	0	0	0	0	0	0	0	0	0	0	0	0	0	0	0	4	6	4	0	0	0	0	0	0	0	0	0	0	0	0	0	0	0	0	0	0			1
649	male	2017	2	3	5	4	4	1		0							0								0	4	6	2	0		0							0								0			1
650		2015	1	1	2	2	2	1	0	0	0	0	0	0	0	0	0	0	0	0	0	0	0	0	0	2	2	2	1	0	0	0	0	0	0	0	0	0	0	0	0	0	0	0	0	0			2
650		2016	1	1	2	2	2	1	0	0	0	0	0	0	0	0	0	0	0	0	0	0	0	0	0	2	2	2	1	0	0	0	0	0	0	0	0	0	0	0	0	0	0	0	0	0			2
651		2015	1	1	2	2	2	1	0	0	0	0	0	0	0	0	0	0	0	0	0	0	0	0	0	2	2	2	1	0	0	0	0	0	0	0	0	0	0	0	0	0	0	0	0	0			2
652		2015	2	1	2	2	2	1	0	0	0	0	0	0	0	0	0	0	0	0	0	0	0	0	0	3	6	4	1	0	0	0	0	0	0	0	0	0	0	0	0	0	0	0	0	0			1
652		2016	2	1	2	2	2	1	0	0	0	0	0	0	0	0	0	0	0	0	0	0	0	0	0	4	6	4	0	0	0	0	0	0	0	0	0	0	0	0	0	0	0	0	0	0			1
653		2015	2	1	2	2	2	0	1	0	0	0	0	0	0	0	0	0	0	0	0	0	0	0	0	2	2	2	0	1	0	0	0	0	0	0	0	0	0	0	0	0	0	0	0	0			2
653		2015	2	1	2	2	2	0	1	0	0	0	0	0	0	0	0	0	0	0	0	0	0	0	0	2	2	2	0	1	0	0	0	0	0	0	0	0	0	0	0	0	0	0	0	0			2
653		2016	1	1	2	2	2	1	0	0	0	0	0	0	0	0	0	0	0	0	0	0	0	0	0	2	2	2	1	0	0	0	0	0	0	0	0	0	0	0	0	0	0	0	0	0			2
653	female	2018	2	1	2	2	2	0		1							0								0	2	2	2	0		1							0								0	2		2
654		2015	2	3	5	2	2	1	0	0	0	0	0	0	0	0	0	0	0	0	0	0	0	0	0	4	6	4	0	0	0	0	0	0	0	0	0	0	0	0	0	0	0	0	0	0			1
654		2016	2	4	5	4	3	0	0	0	0	0	0	0	0	0	0	0	0	0	0	0	0	0	0	4	6	4	0	0	0	0	0	0	0	0	0	0	0	0	0	0	0	0	0	0			1
654	male	2018	2	4	5	2	2	0		0							0								0	4	6	2	0		0							0								0			1
655		2015	2	1	2	2	2	1	0	0	0	0	0	0	0	0	0	0	0	0	0	0	0	0	0	2	2	3	0	0	0	0	0	0	0	0	0	0	0	0	0	0	0	0	0	1		1	1
655		2016	2	1	2	2	2	1	0	0	0	0	0	0	0	0	0	0	0	0	0	0	0	0	0	3	6	4	1	0	0	0	0	0	0	0	0	0	0	0	0	0	0	0	0	0			1
656		2015	1	1	2	2	2	1	0	0	0	0	0	0	0	0	0	0	0	0	0	0	0	0	0	2	2	2	1	0	0	0	0	0	0	0	0	0	0	0	0	0	0	0	0	0			2
656		2016	1	1	2	2	2	1	0	0	0	0	0	0	0	0	0	0	0	0	0	0	0	0	0	2	2	2	1	0	0	0	0	0	0	0	0	0	0	0	0	0	0	0	0	0			2
656		2016	1	1	2	2	2	1	0	0	0	0	0	0	0	0	0	0	0	0	0	0	0	0	0	2	2	2	1	0	0	0	0	0	0	0	0	0	0	0	0	0	0	0	0	0			2
656	male	2016	1	1	2	2	2	0		0							0								0	2	2	2	0		0							0								0			2
656	male	2018	1	1	2	2	2	0		0							0								0	2	2	2	0		0							0								0			2
657		2015	1	1	2	2	2	1	0	0	0	0	0	0	0	0	0	0	0	0	0	0	0	0	0	2	2	2	1	0	0	0	0	0	0	0	0	0	0	0	0	0	0	0	0	0			2
657	male	2018	1	1	2	2	2	0		0							0								0	2	2	2	0		0							0								0			2
658		2015	2	1	2	2	2	0	1	0	0	0	0	0	0	0	0	0	0	0	0	0	0	0	0	2	2	2	0	1	0	0	0	0	0	0	0	0	0	0	0	0	0	0	0	0			2
658	female	2018	1	1	2	2	2	0		0							0								0	2	2	2	0		0							0								0			2
659		2015	1	1	2	2	2	1	0	0	0	0	0	0	0	0	0	0	0	0	0	0	0	0	0	2	2	2	1	0	0	0	0	0	0	0	0	0	0	0	0	0	0	0	0	0			2
659		2015	1	1	2	2	2	1	0	0	0	0	0	0	0	0	0	0	0	0	0	0	0	0	0	2	2	2	1	0	0	0	0	0	0	0	0	0	0	0	0	0	0	0	0	0			2
659	female	2016	1	1	2	2	2	0		0							0								0	2	2	2	0		0							0								0			2
660		2015	2	1	3	2	2	1	0	0	0	0	0	0	0	0	0	0	0	0	0	0	0	0	0	2	5	3	1	0	0	0	0	0	0	0	0	0	0	0	0	0	0	0	0	0		1	1
661		2015	2	1	3	2	2	1	0	0	0	0	0	0	0	0	0	0	0	0	0	0	0	0	0	2	3	2	1	0	0	0	0	0	0	0	0	0	0	0	0	0	0	0	0	0			2
661		2016	2	1	3	2	2	1	0	0	0	0	0	0	0	0	0	0	0	0	0	0	0	0	0	2	5	2	1	0	0	0	0	0	0	0	0	0	0	0	0	0	0	0	0	0			1
662		2015	2	1	2	2	2	1	0	0	0	0	0	0	0	0	0	0	0	0	0	0	0	0	0	4	6	4	0	0	0	0	0	0	0	0	0	0	0	0	0	0	0	0	0	0			1
663		2015	2	4	5	4	3	0	0	0	0	0	0	0	0	0	0	0	0	0	0	0	0	0	0	2	2	2	1	0	0	0	0	0	0	0	0	0	0	0	0	0	0	0	0	0			1
664		2015	2	4	5	3	3	0	0	0	0	0	0	0	0	0	0	0	0	0	0	0	0	0	0	3	6	4	1	0	0	0	0	0	0	0	0	0	0	0	0	0	0	0	0	0		1	1
664		2016	2	3	5	2	2	1	0	0	0	0	0	0	0	0	0	0	0	0	0	0	0	0	0	2	5	2	1	0	0	0	0	0	0	0	0	0	0	0	0	0	0	0	0	0			1
664	male	2017	2	3	4	2	2	1		0							0								0	2	5	2	1		0							0								0			1
665		2015	2	3	5	4	4	1	0	0	0	0	0	0	0	0	0	0	0	0	0	0	0	0	0	4	6	4	0	0	0	0	0	0	0	0	0	0	0	0	0	0	0	0	0	0			1
665		2016	2	4	5	4	3	0	0	0	0	0	0	0	0	0	0	0	0	0	0	0	0	0	0	4	6	4	0	0	0	0	0	0	0	0	0	0	0	0	0	0	0	0	0	0			1
665	male	2017	1	1	2	2	2	0		0							0								0	2	2	2	0		0							0								0			2
665	male	2018	1	1	2	2	2	0		0							0								0	2	2	2	0		0							0								0			2
666		2015	1	1	2	2	2	1	0	0	0	0	0	0	0	0	0	0	0	0	0	0	0	0	0	2	2	2	1	0	0	0	0	0	0	0	0	0	0	0	0	0	0	0	0	0			2
667		2015	2	3	5	4	4	1	0	0	0	0	0	0	0	0	0	0	0	0	0	0	0	0	0	3	6	4	1	0	0	0	0	0	0	0	0	0	0	0	0	0	0	0	0	0			1
667	female	2017	1	1	2	2	2	0		0							0								0	2	2	2	0		0							0								0			2
667	female	2018	1	1	2	2	2	0		0							0								0	2	2	2	0		0							0								0			2
668		2015	1	1	2	2	2	1	0	0	0	0	0	0	0	0	0	0	0	0	0	0	0	0	0	2	2	2	1	0	0	0	0	0	0	0	0	0	0	0	0	0	0	0	0	0			2
668		2016	1	1	2	2	2	1	0	0	0	0	0	0	0	0	0	0	0	0	0	0	0	0	0	2	2	2	1	0	0	0	0	0	0	0	0	0	0	0	0	0	0	0	0	0			2
668	male	2017	1	1	2	2	2	0		0							0								0	2	2	2	0		0							0								0			2
669		2015	2	4	5	4	3	0	0	0	0	0	0	0	0	0	0	0	0	0	0	0	0	0	0	3	6	4	1	0	0	0	0	0	0	0	0	0	0	0	0	0	0	0	0	0			1
670		2015	1	1	2	2	2	1	0	0	0	0	0	0	0	0	0	0	0	0	0	0	0	0	0	2	2	2	1	0	0	0	0	0	0	0	0	0	0	0	0	0	0	0	0	0			2
670		2016	1	1	2	2	2	1	0	0	0	0	0	0	0	0	0	0	0	0	0	0	0	0	0	2	2	2	1	0	0	0	0	0	0	0	0	0	0	0	0	0	0	0	0	0			2
670	female	2017	1	1	2	2	2	0		0							0								0	2	2	2	0		0							0								0			2
670	male	2018	1	1	2	2	2	0		0							0								0	2	2	2	0		0							0								0			2
671		2015	2	3	2	4	4	1	0	0	0	0	0	0	0	0	0	0	0	0	0	0	0	0	0	4	6	4	0	0	0	0	0	0	0	0	0	0	0	0	0	0	0	0	0	0			1
672		2015	2	1	2	2	2	0	1	0	0	0	0	0	0	0	0	0	0	0	0	0	0	0	0	2	2	2	1	0	0	0	0	0	0	0	0	0	0	0	0	0	0	0	0	0			2
673		2015	1	1	2	2	2	1	0	0	0	0	0	0	0	0	0	0	0	0	0	0	0	0	0	2	2	2	1	0	0	0	0	0	0	0	0	0	0	0	0	0	0	0	0	0			2
674		2015	2	3	5	4	4	1	0	0	0	0	0	0	0	0	0	0	0	0	0	0	0	0	0	4	6	4	0	0	0	0	0	0	0	0	0	0	0	0	0	0	0	0	0	0			1
675		2015	1	1	2	2	2	1	0	0	0	0	0	0	0	0	0	0	0	0	0	0	0	0	0	2	2	2	1	0	0	0	0	0	0	0	0	0	0	0	0	0	0	0	0	0			2
676		2015	1	1	2	2	2	1	0	0	0	0	0	0	0	0	0	0	0	0	0	0	0	0	0	2	2	2	1	0	0	0	0	0	0	0	0	0	0	0	0	0	0	0	0	0			2
676		2016	2	1	4	2	2	1	0	0	0	0	0	0	0	0	0	0	0	0	0	0	0	0	0	2	3	2	1	0	0	0	0	0	0	0	0	0	0	0	0	0	0	0	0	0			1
676	female	2018	2	1	4	2	2	1		0							0								0	2	5	2	1		0							0								0			1
677		2015	2	1	3	2	2	0	1	0	0	0	0	0	0	0	0	0	0	0	0	0	0	0	0	2	3	2	0	1	0	0	0	0	0	0	0	0	0	0	0	0	0	0	0	0			2
678		2015	1	1	2	2	2	1	0	0	0	0	0	0	0	0	0	0	0	0	0	0	0	0	0	2	2	2	1	0	0	0	0	0	0	0	0	0	0	0	0	0	0	0	0	0			2
678		2016	2	4	5	4	3	0	0	0	0	0	0	0	0	0	0	0	0	0	0	0	0	0	0	4	6	4	0	0	0	0	0	0	0	0	0	0	0	0	0	0	0	0	0	0			1
679		2015	2	3	5	2	2	1	0	0	0	0	0	0	0	0	0	0	0	0	0	0	0	0	0	3	6	4	1	0	0	0	0	0	0	0	0	0	0	0	0	0	0	0	0	0			1
679		2015	2	3	5	2	2	1	0	0	0	0	0	0	0	0	0	0	0	0	0	0	0	0	0	3	6	4	1	0	0	0	0	0	0	0	0	0	0	0	0	0	0	0	0	0			1
680		2015	2	1	4	4	4	1	0	0	0	0	0	0	0	0	0	0	0	0	0	0	0	0	0	3	5	2	0	1	0	0	0	0	0	0	0	0	0	0	0	0	0	0	0	0			1
681		2015	2	1	2	2	2	0	1	0	0	0	0	0	0	0	0	0	0	0	0	0	0	0	0	2	2	2	0	0	1	0	0	0	0	0	0	0	0	0	0	0	0	0	0	0	3		1
681		2016	2	1	2	2	2	1	0	0	0	0	0	0	0	0	0	0	0	0	0	0	0	0	0	2	2	2	0	0	0	0	0	0	0	0	0	0	0	0	0	0	0	0	0	1			2
682		2015	2	4	5	4	3	0	0	0	0	0	0	0	0	0	0	0	0	0	0	0	0	0	0	4	6	4	0	0	0	0	0	0	0	0	0	0	0	0	0	0	0	0	0	0			1
683		2015	2	1	2	2	2	1	0	0	0	0	0	0	0	0	0	0	0	0	0	0	0	0	0	3	6	4	1	0	0	0	0	0	0	0	0	0	0	0	0	0	0	0	0	0			1
684		2015	1	1	2	2	2	1	0	0	0	0	0	0	0	0	0	0	0	0	0	0	0	0	0	2	2	2	1	0	0	0	0	0	0	0	0	0	0	0	0	0	0	0	0	0			2
684	male	2018	2	3	2	2	2	1		0							0								0	2	5	3	1		0							0								0		1	1
685		2015	1	1	2	2	2	1	0	0	0	0	0	0	0	0	0	0	0	0	0	0	0	0	0	2	2	2	1	0	0	0	0	0	0	0	0	0	0	0	0	0	0	0	0	0			2
686		2015	1	1	2	2	2	1	0	0	0	0	0	0	0	0	0	0	0	0	0	0	0	0	0	2	2	2	1	0	0	0	0	0	0	0	0	0	0	0	0	0	0	0	0	0			2
687		2015	1	1	2	2	2	1	0	0	0	0	0	0	0	0	0	0	0	0	0	0	0	0	0	2	2	2	1	0	0	0	0	0	0	0	0	0	0	0	0	0	0	0	0	0			2
688		2015	1	1	2	2	2	1	0	0	0	0	0	0	0	0	0	0	0	0	0	0	0	0	0	2	2	2	1	0	0	0	0	0	0	0	0	0	0	0	0	0	0	0	0	0			2
689		2015	1	1	2	2	2	1	0	0	0	0	0	0	0	0	0	0	0	0	0	0	0	0	0	2	2	2	1	0	0	0	0	0	0	0	0	0	0	0	0	0	0	0	0	0			2
690		2015	2	1	2	2	2	1	0	0	0	0	0	0	0	0	0	0	0	0	0	0	0	0	0	3	6	4	1	0	0	0	0	0	0	0	0	0	0	0	0	0	0	0	0	0			1
690		2016	2	4	5	4	3	0	0	0	0	0	0	0	0	0	0	0	0	0	0	0	0	0	0	4	6	4	0	0	0	0	0	0	0	0	0	0	0	0	0	0	0	0	0	0			1
691		2015	2	1	2	2	2	0	1	0	0	0	0	0	0	0	0	0	0	0	0	0	0	0	0	2	2	2	0	1	0	0	0	0	0	0	0	0	0	0	0	0	0	0	0	0			2
691		2016	1	1	2	2	2	1	0	0	0	0	0	0	0	0	0	0	0	0	0	0	0	0	0	2	2	2	1	0	0	0	0	0	0	0	0	0	0	0	0	0	0	0	0	0			2
691	female	2018	1	1	2	2	2	0		0							0								0	2	2	2	0		0							0								0			2
692		2015	2	4	5	4	3	0	0	0	0	0	0	0	0	0	0	0	0	0	0	0	0	0	0	4	6	4	0	0	0	0	0	0	0	0	0	0	0	0	0	0	0	0	0	0			1
693		2015	2	1	4	2	2	1	0	0	0	0	0	0	0	0	0	0	0	0	0	0	0	0	0	2	5	2	1	0	0	0	0	0	0	0	0	0	0	0	0	0	0	0	0	0			1
693	male	2018	2	3	2	2	2	1		0							0								0	3	2	2	1		0							0								0			1
694		2015	1	1	2	2	2	1	0	0	0	0	0	0	0	0	0	0	0	0	0	0	0	0	0	2	2	2	1	0	0	0	0	0	0	0	0	0	0	0	0	0	0	0	0	0			2
695		2015	2	1	4	3	3	1	0	0	0	0	0	0	0	0	0	0	0	0	0	0	0	0	0	2	5	2	1	0	0	0	0	0	0	0	0	0	0	0	0	0	0	0	0	0		1	1
695		2016	2	1	3	2	2	1	0	0	0	0	0	0	0	0	0	0	0	0	0	0	0	0	0	2	3	2	1	0	0	0	0	0	0	0	0	0	0	0	0	0	0	0	0	0			2
695	male	2017	2	1	4	2	2	1		0							0								0	2	5	2	1		0							0								0			1
696		2015	2	1	2	2	2	1	0	0	0	0	0	0	0	0	0	0	0	0	0	0	0	0	0	3	6	4	1	0	0	0	0	0	0	0	0	0	0	0	0	0	0	0	0	0			1
697		2015	1	1	2	2	2	1	0	0	0	0	0	0	0	0	0	0	0	0	0	0	0	0	0	2	2	2	1	0	0	0	0	0	0	0	0	0	0	0	0	0	0	0	0	0			2
698		2015	2	1	2	2	2	1	0	0	0	0	0	0	0	0	0	0	0	0	0	0	0	0	0	2	2	2	0	0	0	0	0	0	0	0	1	0	0	0	0	0	0	0	0	0			2
698	male	2017	1	1	2	2	2	0		0							0								0	2	2	2	0		0							0								0			2
698	male	2018	1	1	2	2	2	0		0							0								0	2	2	2	0		0							0								0			2
699		2015	2	1	2	2	2	1	0	0	0	0	0	0	0	0	0	0	0	0	0	0	0	0	0	4	6	4	0	0	0	0	0	0	0	0	0	0	0	0	0	0	0	0	0	0			1
700		2015	1	1	2	2	2	1	0	0	0	0	0	0	0	0	0	0	0	0	0	0	0	0	0	2	2	2	1	0	0	0	0	0	0	0	0	0	0	0	0	0	0	0	0	0			2
700		2016	1	1	2	2	2	1	0	0	0	0	0	0	0	0	0	0	0	0	0	0	0	0	0	2	2	2	1	0	0	0	0	0	0	0	0	0	0	0	0	0	0	0	0	0			2
700	male	2017	1	1	2	2	2	0		0							0								0	2	2	2	0		0							0								0			2
701		2015	2	1	4	2	2	1	0	0	0	0	0	0	0	0	0	0	0	0	0	0	0	0	0	2	3	2	1	0	0	0	0	0	0	0	0	0	0	0	0	0	0	0	0	0			1
702		2015	2	1	2	2	2	1	0	0	0	0	0	0	0	0	0	0	0	0	0	0	0	0	0	2	2	2	0	1	0	0	0	0	0	0	0	0	0	0	0	0	0	0	0	0			2
703		2015	2	1	3	2	2	0	1	0	0	0	0	0	0	0	0	0	0	0	0	0	0	0	0	2	2	2	0	0	0	0	0	1	0	0	0	0	0	0	0	0	0	0	0	0			1
704		2015	2	1	2	2	2	0	0	1	0	0	0	0	0	0	0	0	0	0	0	0	0	0	0	2	3	2	0	0	1	0	0	0	0	0	0	0	0	0	0	0	0	0	0	0	2		1
705		2015	1	1	2	2	2	1	0	0	0	0	0	0	0	0	0	0	0	0	0	0	0	0	0	2	2	2	1	0	0	0	0	0	0	0	0	0	0	0	0	0	0	0	0	0			2
706		2015	1	1	2	2	2	1	0	0	0	0	0	0	0	0	0	0	0	0	0	0	0	0	0	2	2	2	1	0	0	0	0	0	0	0	0	0	0	0	0	0	0	0	0	0			2
707		2015	2	3	5	4	4	1	0	0	0	0	0	0	0	0	0	0	0	0	0	0	0	0	0	2	2	2	1	0	0	0	0	0	0	0	0	0	0	0	0	0	0	0	0	0			1
707		2015	2	3	5	4	4	1	0	0	0	0	0	0	0	0	0	0	0	0	0	0	0	0	0	2	2	2	0	1	0	0	0	0	0	0	0	0	0	0	0	0	0	0	0	0			1
707		2016	1	1	2	2	2	1	0	0	0	0	0	0	0	0	0	0	0	0	0	0	0	0	0	2	2	2	1	0	0	0	0	0	0	0	0	0	0	0	0	0	0	0	0	0			2
708		2015	1	1	2	2	2	1	0	0	0	0	0	0	0	0	0	0	0	0	0	0	0	0	0	2	2	2	1	0	0	0	0	0	0	0	0	0	0	0	0	0	0	0	0	0			2
709		2015	1	1	2	2	2	1	0	0	0	0	0	0	0	0	0	0	0	0	0	0	0	0	0	2	2	2	1	0	0	0	0	0	0	0	0	0	0	0	0	0	0	0	0	0			2
709	female	2017	1	1	2	2	2	0		0							0								0	2	2	2	0		0							0								0			2
709	female	2018	1	1	2	2	2	0		0							0								0	2	2	2	0		0							0								0			2
710		2015	1	1	2	2	2	1	0	0	0	0	0	0	0	0	0	0	0	0	0	0	0	0	0	2	2	2	1	0	0	0	0	0	0	0	0	0	0	0	0	0	0	0	0	0			2
711		2015	2	3	5	4	4	1	0	0	0	0	0	0	0	0	0	0	0	0	0	0	0	0	0	3	6	4	0	0	1	0	0	0	0	0	0	0	0	0	0	0	0	0	0	0	1		1
711	male	2017	2	4	5	2	2	0		0							0								0	4	6	2	0		0							0								0			1
711	male	2017	2	4	5	2	2	0		0							0								0	2	2	2	1		0							0								0			1
711	male	2018	1	1	2	2	2	0		0							0								0	2	2	2	0		0							0								0			2
712		2015	1	1	2	2	2	1	0	0	0	0	0	0	0	0	0	0	0	0	0	0	0	0	0	2	2	2	1	0	0	0	0	0	0	0	0	0	0	0	0	0	0	0	0	0			2
712		2016	1	1	2	2	2	1	0	0	0	0	0	0	0	0	0	0	0	0	0	0	0	0	0	2	2	2	1	0	0	0	0	0	0	0	0	0	0	0	0	0	0	0	0	0			2
712	male	2017	1	1	2	2	2	0		0							0								0	2	2	2	0		0							0								0			2
712	male	2019	1	1	2	2	2	0		0							0								0	2	2	2	0		0							0								0			2
713		2015	2	1	2	2	2	0	0	0	0	0	0	0	0	0	0	0	0	0	0	0	0	0	1	2	2	2	0	0	0	0	0	0	0	0	0	0	0	0	0	0	0	0	0	1			1
713	female	2018	2	1	4	3	3	1		0							0								0	2	5	3	1		0							0								0		1	1
714		2015	2	1	2	2	2	0	0	1	0	0	0	0	0	0	0	0	0	0	0	0	0	0	0	2	2	2	0	0	1	0	0	0	0	0	0	0	0	0	0	0	0	0	0	0	2		1
714		2015	2	1	2	2	2	0	0	0	0	0	0	0	0	0	0	0	0	0	0	0	0	0	1	2	2	2	0	0	0	0	0	0	0	0	0	0	0	0	0	0	0	0	0	1			1
715		2015	1	1	2	2	2	1	0	0	0	0	0	0	0	0	0	0	0	0	0	0	0	0	0	2	2	2	1	0	0	0	0	0	0	0	0	0	0	0	0	0	0	0	0	0			2
715		2016	1	1	2	2	2	1	0	0	0	0	0	0	0	0	0	0	0	0	0	0	0	0	0	2	2	2	1	0	0	0	0	0	0	0	0	0	0	0	0	0	0	0	0	0			2
715	male	2017	2	4	5	2	2	0		0							0								0	2	2	2	1		0							0								0			1
716		2015	2	4	5	4	3	0	0	0	0	0	0	0	0	0	0	0	0	0	0	0	0	0	0	4	6	4	0	0	0	0	0	0	0	0	0	0	0	0	0	0	0	0	0	0			1
717		2015	1	1	2	2	2	1	0	0	0	0	0	0	0	0	0	0	0	0	0	0	0	0	0	2	2	2	1	0	0	0	0	0	0	0	0	0	0	0	0	0	0	0	0	0			2
718		2015	2	1	4	3	3	1	0	0	0	0	0	0	0	0	0	0	0	0	0	0	0	0	0	2	5	3	1	0	0	0	0	0	0	0	0	0	0	0	0	0	0	0	0	0		1	1
719		2015	2	1	4	2	2	1	0	0	0	0	0	0	0	0	0	0	0	0	0	0	0	0	0	2	5	3	1	0	0	0	0	0	0	0	0	0	0	0	0	0	0	0	0	0		1	1
720		2015	1	1	2	2	2	1	0	0	0	0	0	0	0	0	0	0	0	0	0	0	0	0	0	2	2	2	1	0	0	0	0	0	0	0	0	0	0	0	0	0	0	0	0	0			2
720		2016	1	1	2	2	2	1	0	0	0	0	0	0	0	0	0	0	0	0	0	0	0	0	0	2	2	2	1	0	0	0	0	0	0	0	0	0	0	0	0	0	0	0	0	0			2
720	male	2017	1	1	2	2	2	0		0							0								0	2	2	2	0		0							0								0			2
720	male	2018	1	1	2	2	2	0		0							0								0	2	2	2	0		0							0								0			2
721		2015	2	1	2	2	2	1	0	0	0	0	0	0	0	0	0	0	0	0	0	0	0	0	0	2	2	2	0	0	0	0	0	0	0	0	0	0	0	0	0	0	1	0	0	0			1
722		2015	1	1	2	2	2	1	0	0	0	0	0	0	0	0	0	0	0	0	0	0	0	0	0	2	2	2	1	0	0	0	0	0	0	0	0	0	0	0	0	0	0	0	0	0			2
722	male	2018	1	1	2	2	2	0		0							0								0	2	2	2	0		0							0								0			2
723		2015	1	1	2	2	2	1	0	0	0	0	0	0	0	0	0	0	0	0	0	0	0	0	0	2	2	2	1	0	0	0	0	0	0	0	0	0	0	0	0	0	0	0	0	0			2
723		2016	1	1	2	2	2	1	0	0	0	0	0	0	0	0	0	0	0	0	0	0	0	0	0	2	2	2	1	0	0	0	0	0	0	0	0	0	0	0	0	0	0	0	0	0			2
724		2015	2	1	2	2	2	0	0	0	0	0	0	0	0	0	0	0	0	0	0	0	0	0	1	2	2	2	1	0	0	0	0	0	0	0	0	0	0	0	0	0	0	0	0	0			1
725		2015	1	1	2	2	2	1	0	0	0	0	0	0	0	0	0	0	0	0	0	0	0	0	0	2	2	2	1	0	0	0	0	0	0	0	0	0	0	0	0	0	0	0	0	0			2
726		2015	1	1	2	2	2	1	0	0	0	0	0	0	0	0	0	0	0	0	0	0	0	0	0	2	2	2	1	0	0	0	0	0	0	0	0	0	0	0	0	0	0	0	0	0			2
727		2015	1	1	2	2	2	1	0	0	0	0	0	0	0	0	0	0	0	0	0	0	0	0	0	2	2	2	1	0	0	0	0	0	0	0	0	0	0	0	0	0	0	0	0	0			2
728		2015	1	1	2	2	2	1	0	0	0	0	0	0	0	0	0	0	0	0	0	0	0	0	0	2	2	2	1	0	0	0	0	0	0	0	0	0	0	0	0	0	0	0	0	0			2
728	female	2018	1	1	2	2	2	0		0							0								0	2	2	2	0		0							0								0			2
729		2015	2	4	5	4	3	0	0	0	0	0	0	0	0	0	0	0	0	0	0	0	0	0	0	4	6	4	0	0	0	0	0	0	0	0	0	0	0	0	0	0	0	0	0	0			1
729	female	2018	2	1	2	2	2	1		0							0								0	4	6	2	0		0							0								0			1
730		2015	1	1	2	2	2	1	0	0	0	0	0	0	0	0	0	0	0	0	0	0	0	0	0	2	2	2	1	0	0	0	0	0	0	0	0	0	0	0	0	0	0	0	0	0			2
731		2015	1	1	2	2	2	1	0	0	0	0	0	0	0	0	0	0	0	0	0	0	0	0	0	2	2	2	1	0	0	0	0	0	0	0	0	0	0	0	0	0	0	0	0	0			2
731		2016	2	3	5	4	4	1	0	0	0	0	0	0	0	0	0	0	0	0	0	0	0	0	0	2	2	2	1	0	0	0	0	0	0	0	0	0	0	0	0	0	0	0	0	0			1
731	female	2017	2	3	5	4	4	1		0							0								0	3	6	4	1		0							0								0			1
731	female	2019	2	1	2	2	2	1		0							0								0	4	6	2	0		0							0								0			1
732		2015	1	1	2	2	2	1	0	0	0	0	0	0	0	0	0	0	0	0	0	0	0	0	0	2	2	2	1	0	0	0	0	0	0	0	0	0	0	0	0	0	0	0	0	0			2
733		2015	1	1	2	2	2	1	0	0	0	0	0	0	0	0	0	0	0	0	0	0	0	0	0	2	2	2	1	0	0	0	0	0	0	0	0	0	0	0	0	0	0	0	0	0			2
733		2016	1	1	2	2	2	1	0	0	0	0	0	0	0	0	0	0	0	0	0	0	0	0	0	2	2	2	1	0	0	0	0	0	0	0	0	0	0	0	0	0	0	0	0	0			2
733	female	2017	1	1	2	2	2	0		0							0								0	2	2	2	0		0							0								0			2
734		2015	2	1	4	2	2	1	0	0	0	0	0	0	0	0	0	0	0	0	0	0	0	0	0	4	6	4	0	0	0	0	0	0	0	0	0	0	0	0	0	0	0	0	0	0			1
734	male	2018	2	1	4	2	2	1		0							0								0	3	6	4	1		0							0								0			1
735		2015	1	1	2	2	2	1	0	0	0	0	0	0	0	0	0	0	0	0	0	0	0	0	0	2	2	2	1	0	0	0	0	0	0	0	0	0	0	0	0	0	0	0	0	0			2
735		2016	1	1	2	2	2	1	0	0	0	0	0	0	0	0	0	0	0	0	0	0	0	0	0	2	2	2	1	0	0	0	0	0	0	0	0	0	0	0	0	0	0	0	0	0			2
736		2015	1	1	2	2	2	1	0	0	0	0	0	0	0	0	0	0	0	0	0	0	0	0	0	2	2	2	1	0	0	0	0	0	0	0	0	0	0	0	0	0	0	0	0	0			2
737		2015	1	1	2	2	2	1	0	0	0	0	0	0	0	0	0	0	0	0	0	0	0	0	0	2	2	2	1	0	0	0	0	0	0	0	0	0	0	0	0	0	0	0	0	0			2
738		2015	2	1	4	2	2	1	0	0	0	0	0	0	0	0	0	0	0	0	0	0	0	0	0	2	5	2	0	1	0	0	0	0	0	0	0	0	0	0	0	0	0	0	0	0			1
738		2016	2	1	4	2	2	1	0	0	0	0	0	0	0	0	0	0	0	0	0	0	0	0	0	2	5	2	1	0	0	0	0	0	0	0	0	0	0	0	0	0	0	0	0	0			1
739		2015	1	1	2	2	2	1	0	0	0	0	0	0	0	0	0	0	0	0	0	0	0	0	0	2	2	2	1	0	0	0	0	0	0	0	0	0	0	0	0	0	0	0	0	0			2
739		2016	1	1	2	2	2	1	0	0	0	0	0	0	0	0	0	0	0	0	0	0	0	0	0	2	2	2	1	0	0	0	0	0	0	0	0	0	0	0	0	0	0	0	0	0			2
740		2015	2	4	5	4	3	0	0	0	0	0	0	0	0	0	0	0	0	0	0	0	0	0	0	4	6	4	0	0	0	0	0	0	0	0	0	0	0	0	0	0	0	0	0	0			1
741		2015	2	4	5	4	3	0	0	0	0	0	0	0	0	0	0	0	0	0	0	0	0	0	0	4	6	4	0	0	0	0	0	0	0	0	0	0	0	0	0	0	0	0	0	0			1
742		2015	2	1	2	2	2	1	0	0	0	0	0	0	0	0	0	0	0	0	0	0	0	0	0	4	6	4	0	0	0	0	0	0	0	0	0	0	0	0	0	0	0	0	0	0			1
743		2015	1	1	2	2	2	1	0	0	0	0	0	0	0	0	0	0	0	0	0	0	0	0	0	2	2	2	1	0	0	0	0	0	0	0	0	0	0	0	0	0	0	0	0	0			2
744		2015	2	4	5	4	3	0	0	0	0	0	0	0	0	0	0	0	0	0	0	0	0	0	0	4	6	4	0	0	0	0	0	0	0	0	0	0	0	0	0	0	0	0	0	0			1
744	female	2018	2	4	5	2	2	0		0							0								0	2	5	3	1		0							0								0		1	1
745		2015	2	4	5	4	3	0	0	0	0	0	0	0	0	0	0	0	0	0	0	0	0	0	0	4	6	4	0	0	0	0	0	0	0	0	0	0	0	0	0	0	0	0	0	0			1
746		2015	2	4	5	4	3	0	0	0	0	0	0	0	0	0	0	0	0	0	0	0	0	0	0	5	6	4	0	0	0	0	0	0	0	0	0	0	0	0	0	0	0	0	0	0			1
747		2015	2	1	2	2	2	1	0	0	0	0	0	0	0	0	0	0	0	0	0	0	0	0	0	4	6	4	0	0	0	0	0	0	0	0	0	0	0	0	0	0	0	0	0	0			1
748		2015	1	1	2	2	2	1	0	0	0	0	0	0	0	0	0	0	0	0	0	0	0	0	0	2	2	2	1	0	0	0	0	0	0	0	0	0	0	0	0	0	0	0	0	0			2
748		2016	2	1	2	2	2	1	0	0	0	0	0	0	0	0	0	0	0	0	0	0	0	0	0	3	6	4	1	0	0	0	0	0	0	0	0	0	0	0	0	0	0	0	0	0			1
748		2016	1	1	2	2	2	1	0	0	0	0	0	0	0	0	0	0	0	0	0	0	0	0	0	2	2	2	1	0	0	0	0	0	0	0	0	0	0	0	0	0	0	0	0	0			2
748	female	2018	2	1	2	2	2	1		0							0								0	5	6	2	0		0							0								0			2
749		2015	1	1	2	2	2	1	0	0	0	0	0	0	0	0	0	0	0	0	0	0	0	0	0	2	2	2	1	0	0	0	0	0	0	0	0	0	0	0	0	0	0	0	0	0			2
750		2015	2	1	2	2	2	1	0	0	0	0	0	0	0	0	0	0	0	0	0	0	0	0	0	2	3	2	1	0	0	0	0	0	0	0	0	0	0	0	0	0	0	0	0	0			2
750		2016	1	1	2	2	2	1	0	0	0	0	0	0	0	0	0	0	0	0	0	0	0	0	0	2	2	2	1	0	0	0	0	0	0	0	0	0	0	0	0	0	0	0	0	0			2
751		2015	2	1	2	2	2	0	1	0	0	0	0	0	0	0	0	0	0	0	0	0	0	0	0	2	2	2	0	1	0	0	0	0	0	0	0	0	0	0	0	0	0	0	0	0			2
751	female	2017	1	1	2	2	2	0		0							0								0	2	2	2	0		0							0								0			2
752		2015	1	1	2	2	2	1	0	0	0	0	0	0	0	0	0	0	0	0	0	0	0	0	0	2	2	2	1	0	0	0	0	0	0	0	0	0	0	0	0	0	0	0	0	0			2
753		2015	1	1	2	2	2	1	0	0	0	0	0	0	0	0	0	0	0	0	0	0	0	0	0	2	2	2	1	0	0	0	0	0	0	0	0	0	0	0	0	0	0	0	0	0			2
753	male	2017	2	3	5	4	4	1		0							0								0	4	6	2	0		0							0								0			1
753	male	2018	2	3	5	4	4	1		0							0								0	4	6	2	0		0							0								0			1
754		2015	2	4	5	4	3	0	0	0	0	0	0	0	0	0	0	0	0	0	0	0	0	0	0	3	6	4	1	0	0	0	0	0	0	0	0	0	0	0	0	0	0	0	0	0			1
755		2015	1	1	2	2	2	1	0	0	0	0	0	0	0	0	0	0	0	0	0	0	0	0	0	2	2	2	1	0	0	0	0	0	0	0	0	0	0	0	0	0	0	0	0	0			2
755		2016	1	1	2	2	2	1	0	0	0	0	0	0	0	0	0	0	0	0	0	0	0	0	0	2	2	2	1	0	0	0	0	0	0	0	0	0	0	0	0	0	0	0	0	0			2
755	male	2018	2	1	4	2	2	1		0							0								0	2	6	2	1		0							0								0			1
755	male	2018	2	1	2	2	2	1		0							0								0	5	6	2	0		0							0								0			2
756		2015	2	1	2	2	2	1	0	0	0	0	0	0	0	0	0	0	0	0	0	0	0	0	0	5	6	4	0	0	0	0	0	0	0	0	0	0	0	0	0	0	0	0	0	0			2
756		2016	2	1	2	2	2	0	0	1	0	0	0	0	0	0	0	0	0	0	0	0	0	0	0	2	2	2	0	0	1	0	0	0	0	0	0	0	0	0	0	0	0	0	0	0	2		2
756	female	2017	2	1	2	2	2	0		1							0								0	2	2	2	0		1							0								0	3		1
757		2015	2	1	2	2	2	0	0	0	0	1	0	0	0	0	0	0	0	0	0	0	0	0	0	2	2	2	0	0	1	0	0	0	0	0	0	0	0	0	0	0	0	0	0	0	1		1
758		2015	2	1	2	2	2	0	0	1	0	0	0	0	0	0	0	0	0	0	0	0	0	0	0	2	2	2	0	0	1	0	0	0	0	0	0	0	0	0	0	0	0	0	0	0	3		2
758	male	2016	1	1	2	2	2	1		0							0								0	2	2	2	1		0							0								0			2
758	male	2017	1	1	2	2	2	0		0							0								0	2	2	2	0		0							0								0			2
759		2015	1	1	2	2	2	1	0	0	0	0	0	0	0	0	0	0	0	0	0	0	0	0	0	2	2	2	1	0	0	0	0	0	0	0	0	0	0	0	0	0	0	0	0	0			2
760		2015	1	1	2	2	2	1	0	0	0	0	0	0	0	0	0	0	0	0	0	0	0	0	0	2	2	2	1	0	0	0	0	0	0	0	0	0	0	0	0	0	0	0	0	0			2
761		2015	1	1	2	2	2	1	0	0	0	0	0	0	0	0	0	0	0	0	0	0	0	0	0	2	2	2	1	0	0	0	0	0	0	0	0	0	0	0	0	0	0	0	0	0			2
762		2015	1	1	2	2	2	1	0	0	0	0	0	0	0	0	0	0	0	0	0	0	0	0	0	2	2	2	1	0	0	0	0	0	0	0	0	0	0	0	0	0	0	0	0	0			2
762		2016	2	1	3	2	2	1	0	0	0	0	0	0	0	0	0	0	0	0	0	0	0	0	0	2	2	2	1	0	0	0	0	0	0	0	0	0	0	0	0	0	0	0	0	0			2
762	female	2017	1	1	2	2	2	0		0							0								0	2	2	2	0		0							0								0			2
762	female	2018	1	1	2	2	2	0		0							0								0	2	2	2	0		0							0								0			2
763		2015	1	1	2	2	2	1	0	0	0	0	0	0	0	0	0	0	0	0	0	0	0	0	0	2	2	2	1	0	0	0	0	0	0	0	0	0	0	0	0	0	0	0	0	0			2
763		2016	2	1	2	2	2	1	0	0	0	0	0	0	0	0	0	0	0	0	0	0	0	0	0	3	6	4	1	0	0	0	0	0	0	0	0	0	0	0	0	0	0	0	0	0			1
764		2015	1	1	2	2	2	1	0	0	0	0	0	0	0	0	0	0	0	0	0	0	0	0	0	2	2	2	1	0	0	0	0	0	0	0	0	0	0	0	0	0	0	0	0	0			2
765		2015	1	1	2	2	2	1	0	0	0	0	0	0	0	0	0	0	0	0	0	0	0	0	0	2	2	2	1	0	0	0	0	0	0	0	0	0	0	0	0	0	0	0	0	0			2
765		2016	2	1	2	2	2	1	0	0	0	0	0	0	0	0	0	0	0	0	0	0	0	0	0	2	3	2	1	0	0	0	0	0	0	0	0	0	0	0	0	0	0	0	0	0			2
766		2015	2	3	5	4	4	0	0	0	1	0	0	0	0	0	0	0	0	0	0	0	0	0	0	3	6	4	0	0	0	1	0	0	0	0	0	0	0	0	0	0	0	0	0	0			1
767		2015	2	1	2	4	4	1	0	0	0	0	0	0	0	0	0	0	0	0	0	0	0	0	0	2	2	2	1	0	0	0	0	0	0	0	0	0	0	0	0	0	0	0	0	0			2
768		2015	2	1	2	2	2	1	0	0	0	0	0	0	0	0	0	0	0	0	0	0	0	0	0	3	6	4	1	0	0	0	0	0	0	0	0	0	0	0	0	0	0	0	0	0			1
769		2015	2	4	5	4	3	0	0	0	0	0	0	0	0	0	0	0	0	0	0	0	0	0	0	4	6	4	0	0	0	0	0	0	0	0	0	0	0	0	0	0	0	0	0	0			1
770		2015	2	3	5	2	2	1	0	0	0	0	0	0	0	0	0	0	0	0	0	0	0	0	0	4	6	4	0	0	0	0	0	0	0	0	0	0	0	0	0	0	0	0	0	0			1
770		2016	2	1	2	2	2	1	0	0	0	0	0	0	0	0	0	0	0	0	0	0	0	0	0	4	6	4	0	0	0	0	0	0	0	0	0	0	0	0	0	0	0	0	0	0			1
770	male	2017	1	1	2	2	2	0		0							0								0	2	2	2	0		0							0								0			2
770	male	2018	1	1	2	2	2	0		0							0								0	2	2	2	0		0							0								0			2
771		2015	1	1	2	2	2	1	0	0	0	0	0	0	0	0	0	0	0	0	0	0	0	0	0	2	2	2	1	0	0	0	0	0	0	0	0	0	0	0	0	0	0	0	0	0			2
771		2016	1	1	2	2	2	1	0	0	0	0	0	0	0	0	0	0	0	0	0	0	0	0	0	2	2	2	1	0	0	0	0	0	0	0	0	0	0	0	0	0	0	0	0	0			2
771	male	2017	1	1	2	2	2	0		0							0								0	2	2	2	0		0							0								0			2
772		2015	2	1	2	2	2	0	1	0	0	0	0	0	0	0	0	0	0	0	0	0	0	0	0	2	2	2	1	0	0	0	0	0	0	0	0	0	0	0	0	0	0	0	0	0			2
772		2016	1	1	2	2	2	1	0	0	0	0	0	0	0	0	0	0	0	0	0	0	0	0	0	2	2	2	1	0	0	0	0	0	0	0	0	0	0	0	0	0	0	0	0	0			2
772	male	2017	2	3	5	2	2	1		0							0								0	2	2	2	1		0							0								0			1
772	male	2018	1	1	2	2	2	0		0							0								0	2	2	2	0		0							0								0			2
773		2015	1	1	2	2	2	1	0	0	0	0	0	0	0	0	0	0	0	0	0	0	0	0	0	2	2	2	1	0	0	0	0	0	0	0	0	0	0	0	0	0	0	0	0	0			2
773		2016	1	1	2	2	2	1	0	0	0	0	0	0	0	0	0	0	0	0	0	0	0	0	0	2	2	2	1	0	0	0	0	0	0	0	0	0	0	0	0	0	0	0	0	0			2
774		2015	1	1	2	2	2	1	0	0	0	0	0	0	0	0	0	0	0	0	0	0	0	0	0	2	2	2	1	0	0	0	0	0	0	0	0	0	0	0	0	0	0	0	0	0			2
775		2015	2	3	5	4	4	1	0	0	0	0	0	0	0	0	0	0	0	0	0	0	0	0	0	3	6	4	1	0	0	0	0	0	0	0	0	0	0	0	0	0	0	0	0	0			1
776		2015	1	1	2	2	2	1	0	0	0	0	0	0	0	0	0	0	0	0	0	0	0	0	0	2	2	2	1	0	0	0	0	0	0	0	0	0	0	0	0	0	0	0	0	0			2
777		2015	2	1	2	2	2	1	0	0	0	0	0	0	0	0	0	0	0	0	0	0	0	0	0	4	6	4	0	0	0	0	0	0	0	0	0	0	0	0	0	0	0	0	0	0			1
778		2015	2	1	2	2	2	0	0	0	0	0	0	0	0	0	0	0	0	0	0	0	0	0	1	2	2	2	1	0	0	0	0	0	0	0	0	0	0	0	0	0	0	0	0	0			1
778		2016	2	1	2	2	2	0	0	0	0	0	0	0	0	0	1	0	0	0	0	0	0	0	1	2	2	2	1	0	0	0	0	0	0	0	0	0	0	0	0	0	0	0	0	0			1
778	female	2018	2	3	5	2	2	0		0							0								1	4	6	2	0		0							0								0			1
779		2015	2	3	5	4	4	1	0	0	0	0	0	0	0	0	0	0	0	0	0	0	0	0	0	2	2	2	1	0	0	0	0	0	0	0	0	0	0	0	0	0	0	0	0	0			1
779		2016	2	4	5	4	3	0	0	0	0	0	0	0	0	0	0	0	0	0	0	0	0	0	0	2	2	2	1	0	0	0	0	0	0	0	0	0	0	0	0	0	0	0	0	0			1
780		2015	1	1	2	2	2	1	0	0	0	0	0	0	0	0	0	0	0	0	0	0	0	0	0	2	2	2	1	0	0	0	0	0	0	0	0	0	0	0	0	0	0	0	0	0			2
781		2015	1	1	2	2	2	1	0	0	0	0	0	0	0	0	0	0	0	0	0	0	0	0	0	2	2	2	1	0	0	0	0	0	0	0	0	0	0	0	0	0	0	0	0	0			2
781		2016	1	1	2	2	2	1	0	0	0	0	0	0	0	0	0	0	0	0	0	0	0	0	0	2	2	2	1	0	0	0	0	0	0	0	0	0	0	0	0	0	0	0	0	0			2
781	female	2018	1	1	2	2	2	0		0							0								0	2	2	2	0		0							0								0			2
782		2015	1	1	2	2	2	1	0	0	0	0	0	0	0	0	0	0	0	0	0	0	0	0	0	2	2	2	1	0	0	0	0	0	0	0	0	0	0	0	0	0	0	0	0	0			2
783		2015	2	1	2	2	2	0	1	0	0	0	0	0	0	0	0	0	0	0	0	0	0	0	0	2	5	2	0	1	0	0	0	0	0	0	0	0	0	0	0	0	0	0	0	0			1
784		2015	2	1	2	2	2	0	0	1	0	0	0	0	0	0	0	0	0	0	0	0	0	0	0	3	6	4	0	0	1	0	0	0	0	0	0	0	0	0	0	0	0	0	0	0	1		1
784		2015	2	4	5	4	3	0	0	0	0	0	0	0	0	0	0	0	0	0	0	0	0	0	0	4	6	4	0	0	0	0	0	0	0	0	0	0	0	0	0	0	0	0	0	0			1
784		2016	2	3	5	4	4	0	0	1	0	0	0	0	0	0	0	0	0	0	0	0	0	0	0	3	6	4	0	0	1	0	0	0	0	0	0	0	0	0	0	0	0	0	0	0	5		1
784		2016	2	4	5	4	3	0	0	0	0	0	0	0	0	0	0	0	0	0	0	0	0	0	0	4	6	4	0	0	0	0	0	0	0	0	0	0	0	0	0	0	0	0	0	0			1
784	male	2017	2	1	2	2	2	0		1							0								0	2	2	2	0		1							0								0	3		1
785		2015	1	1	2	2	2	1	0	0	0	0	0	0	0	0	0	0	0	0	0	0	0	0	0	2	2	2	1	0	0	0	0	0	0	0	0	0	0	0	0	0	0	0	0	0			2
785		2016	1	1	2	2	2	1	0	0	0	0	0	0	0	0	0	0	0	0	0	0	0	0	0	2	2	2	1	0	0	0	0	0	0	0	0	0	0	0	0	0	0	0	0	0			2
785	male	2018	1	1	2	2	2	0		0							0								0	2	2	2	0		0							0								0			2
786		2015	2	4	5	4	3	0	0	0	0	0	0	0	0	0	0	0	0	0	0	0	0	0	0	4	6	4	0	0	0	0	0	0	0	0	0	0	0	0	0	0	0	0	0	0			1
787		2015	2	3	5	4	4	1	0	0	0	0	0	0	0	0	0	0	0	0	0	0	0	0	0	2	2	2	0	0	1	0	0	0	0	0	0	0	0	0	0	0	0	0	0	0	1		1
787	female	2018	2	4	5	2	2	0		0							0								0	4	6	2	0		0							0								0			1
788		2015	2	4	5	4	3	0	0	0	0	0	0	0	0	0	0	0	0	0	0	0	0	0	0	4	6	4	0	0	0	0	0	0	0	0	0	0	0	0	0	0	0	0	0	0			1
789		2015	2	1	2	2	2	0	0	0	0	0	0	0	0	0	0	0	0	0	0	0	0	0	1	2	2	2	0	0	0	0	0	0	0	0	0	0	0	0	0	0	0	0	0	1			2
790		2015	2	3	5	4	4	0	1	0	0	0	0	0	0	0	0	0	0	0	0	0	0	0	0	4	6	4	0	0	0	0	0	0	0	0	0	0	0	0	0	0	0	0	0	0			1
791		2015	1	1	2	2	2	1	0	0	0	0	0	0	0	0	0	0	0	0	0	0	0	0	0	2	2	2	1	0	0	0	0	0	0	0	0	0	0	0	0	0	0	0	0	0			2
792		2015	2	1	2	2	2	1	0	0	0	0	0	0	0	0	0	0	0	0	0	0	0	0	0	3	6	4	1	0	0	0	0	0	0	0	0	0	0	0	0	0	0	0	0	0			1
793		2015	1	1	2	2	2	1	0	0	0	0	0	0	0	0	0	0	0	0	0	0	0	0	0	2	2	2	1	0	0	0	0	0	0	0	0	0	0	0	0	0	0	0	0	0			2
794		2015	1	1	2	2	2	1	0	0	0	0	0	0	0	0	0	0	0	0	0	0	0	0	0	2	2	2	1	0	0	0	0	0	0	0	0	0	0	0	0	0	0	0	0	0			2
795		2015	2	1	2	2	2	0	0	1	0	0	0	0	0	0	0	0	0	0	0	0	0	0	0	2	2	2	0	0	1	0	0	0	0	0	0	0	0	0	0	0	0	0	0	0	5		1
796		2015	1	1	2	2	2	1	0	0	0	0	0	0	0	0	0	0	0	0	0	0	0	0	0	2	2	2	1	0	0	0	0	0	0	0	0	0	0	0	0	0	0	0	0	0			2
796		2016	1	1	2	2	2	1	0	0	0	0	0	0	0	0	0	0	0	0	0	0	0	0	0	2	2	2	1	0	0	0	0	0	0	0	0	0	0	0	0	0	0	0	0	0			2
796	male	2018	2	4	5	2	2	0		0							0								0	4	6	2	0		0							0								0			1
797		2015	1	1	2	2	2	1	0	0	0	0	0	0	0	0	0	0	0	0	0	0	0	0	0	2	2	2	1	0	0	0	0	0	0	0	0	0	0	0	0	0	0	0	0	0			2
798		2015	1	1	2	2	2	1	0	0	0	0	0	0	0	0	0	0	0	0	0	0	0	0	0	2	2	2	1	0	0	0	0	0	0	0	0	0	0	0	0	0	0	0	0	0			2
798		2016	1	1	2	2	2	1	0	0	0	0	0	0	0	0	0	0	0	0	0	0	0	0	0	2	2	2	1	0	0	0	0	0	0	0	0	0	0	0	0	0	0	0	0	0			2
798	female	2017	1	1	2	2	2	0		0							0								0	2	2	2	0		0							0								0			2
799		2015	2	3	5	4	4	1	0	0	0	0	0	0	0	0	0	0	0	0	0	0	0	0	0	4	6	4	0	0	0	0	0	0	0	0	0	0	0	0	0	0	0	0	0	0			1
800		2015	1	1	2	2	2	1	0	0	0	0	0	0	0	0	0	0	0	0	0	0	0	0	0	2	2	2	1	0	0	0	0	0	0	0	0	0	0	0	0	0	0	0	0	0			2
801		2015	1	1	2	2	2	1	0	0	0	0	0	0	0	0	0	0	0	0	0	0	0	0	0	2	2	2	1	0	0	0	0	0	0	0	0	0	0	0	0	0	0	0	0	0			2
801		2015	2	1	3	2	2	1	0	0	0	0	0	0	0	0	0	0	0	0	0	0	0	0	0	2	3	2	1	0	0	0	0	0	0	0	0	0	0	0	0	0	0	0	0	0			2
801	female	2017	2	1	2	2	2	1		0							0								0	2	5	2	1		0							0								0			1
802		2015	2	3	5	4	4	1	0	0	0	0	0	0	0	0	0	0	0	0	0	0	0	0	0	4	6	4	0	0	0	0	0	0	0	0	0	0	0	0	0	0	0	0	0	0			1
802	female	2017	2	4	5	2	2	0		0							0								0	4	6	2	0		0							0								0			1
803		2015	1	1	2	2	2	1	0	0	0	0	0	0	0	0	0	0	0	0	0	0	0	0	0	2	2	2	1	0	0	0	0	0	0	0	0	0	0	0	0	0	0	0	0	0			2
803	female	2018	2	1	4	2	2	1		0							0								0	2	2	2	1		0							0								0			1
804		2015	2	1	2	2	2	0	1	0	0	0	0	0	0	0	0	0	0	0	0	0	0	0	0	2	3	2	1	0	0	0	0	0	0	0	0	0	0	0	0	0	0	0	0	0			2
805		2015	1	1	2	2	2	1	0	0	0	0	0	0	0	0	0	0	0	0	0	0	0	0	0	2	2	2	1	0	0	0	0	0	0	0	0	0	0	0	0	0	0	0	0	0			2
805	female	2017	1	1	2	2	2	0		0							0								0	2	2	2	0		0							0								0			2
806		2015	2	1	3	2	2	1	0	0	0	0	0	0	0	0	0	0	0	0	0	0	0	0	0	2	2	2	1	0	0	0	0	0	0	0	0	0	0	0	0	0	0	0	0	0			2
807		2015	2	3	5	4	4	1	0	0	0	0	0	0	0	0	0	0	0	0	0	0	0	0	0	3	6	4	1	0	0	0	0	0	0	0	0	0	0	0	0	0	0	0	0	0			1
807	male	2018	2	3	2	2	2	1		0							0								0	4	6	2	0		0							0								0			1
808		2015	2	4	5	4	3	0	0	0	0	0	0	0	0	0	0	0	0	0	0	0	0	0	0	3	6	4	1	0	0	0	0	0	0	0	0	0	0	0	0	0	0	0	0	0			1
809		2015	2	3	5	4	4	1	0	0	0	0	0	0	0	0	0	0	0	0	0	0	0	0	0	4	6	4	0	0	0	0	0	0	0	0	0	0	0	0	0	0	0	0	0	0			1
809		2016	2	4	5	4	3	0	0	0	0	0	0	0	0	0	0	0	0	0	0	0	0	0	0	4	6	4	0	0	0	0	0	0	0	0	0	0	0	0	0	0	0	0	0	0			1
809	male	2018	2	1	2	2	2	1		0							0								0	4	6	2	0		0							0								0			1
810		2015	1	1	2	2	2	1	0	0	0	0	0	0	0	0	0	0	0	0	0	0	0	0	0	2	2	2	1	0	0	0	0	0	0	0	0	0	0	0	0	0	0	0	0	0			2
811		2015	2	4	5	4	3	0	0	0	0	0	0	0	0	0	0	0	0	0	0	0	0	0	0	3	6	2	1	0	0	0	0	0	0	0	0	0	0	0	0	0	0	0	0	0			1
812		2015	1	1	2	2	2	1	0	0	0	0	0	0	0	0	0	0	0	0	0	0	0	0	0	2	2	2	1	0	0	0	0	0	0	0	0	0	0	0	0	0	0	0	0	0			2
813		2015	1	1	2	2	2	1	0	0	0	0	0	0	0	0	0	0	0	0	0	0	0	0	0	2	2	2	1	0	0	0	0	0	0	0	0	0	0	0	0	0	0	0	0	0			2
813		2016	1	1	2	2	2	1	0	0	0	0	0	0	0	0	0	0	0	0	0	0	0	0	0	2	2	2	1	0	0	0	0	0	0	0	0	0	0	0	0	0	0	0	0	0			2
813	male	2018	1	1	2	2	2	0		0							0								0	2	2	2	0		0							0								0			2
813	male	2018	1	1	2	2	2	0		0							0								0	2	2	2	0		0							0								0			2
814		2015	2	4	5	4	3	0	0	0	0	0	0	0	0	0	0	0	0	0	0	0	0	0	0	2	2	2	1	0	0	0	0	0	0	0	0	0	0	0	0	0	0	0	0	0			1
814		2016	1	1	2	2	2	1	0	0	0	0	0	0	0	0	0	0	0	0	0	0	0	0	0	2	2	2	1	0	0	0	0	0	0	0	0	0	0	0	0	0	0	0	0	0			2
814	female	2017	1	1	2	2	2	0		0							0								0	2	2	2	0		0							0								0			2
815		2015	1	1	2	2	2	1	0	0	0	0	0	0	0	0	0	0	0	0	0	0	0	0	0	2	2	2	1	0	0	0	0	0	0	0	0	0	0	0	0	0	0	0	0	0			2
815		2016	1	1	2	2	2	1	0	0	0	0	0	0	0	0	0	0	0	0	0	0	0	0	0	2	2	2	1	0	0	0	0	0	0	0	0	0	0	0	0	0	0	0	0	0			2
815	male	2019	1	1	2	2	2	0		0							0								0	2	2	2	0		0							0								0			2
816		2015	1	1	2	2	2	1	0	0	0	0	0	0	0	0	0	0	0	0	0	0	0	0	0	2	2	2	1	0	0	0	0	0	0	0	0	0	0	0	0	0	0	0	0	0			2
816		2016	1	1	2	2	2	1	0	0	0	0	0	0	0	0	0	0	0	0	0	0	0	0	0	2	2	2	1	0	0	0	0	0	0	0	0	0	0	0	0	0	0	0	0	0			2
817		2015	2	3	5	2	2	1	0	0	0	0	0	0	0	0	0	0	0	0	0	0	0	0	0	4	6	4	0	0	0	0	0	0	0	0	0	0	0	0	0	0	0	0	0	0			1
818		2015	1	1	2	2	2	1	0	0	0	0	0	0	0	0	0	0	0	0	0	0	0	0	0	2	2	2	1	0	0	0	0	0	0	0	0	0	0	0	0	0	0	0	0	0			2
818		2016	1	1	2	2	2	1	0	0	0	0	0	0	0	0	0	0	0	0	0	0	0	0	0	2	2	2	1	0	0	0	0	0	0	0	0	0	0	0	0	0	0	0	0	0			2
818	female	2017	1	1	2	2	2	0		0							0								0	2	2	2	0		0							0								0			2
819		2015	2	3	5	4	4	1	0	0	0	0	0	0	0	0	0	0	0	0	0	0	0	0	0	4	6	4	0	0	0	0	0	0	0	0	0	0	0	0	0	0	0	0	0	0			1
819	male	2017	2	3	4	3	3	1		0							0								0	4	6	2	0		0							0								0		1	1
820		2015	1	1	2	2	2	1	0	0	0	0	0	0	0	0	0	0	0	0	0	0	0	0	0	2	2	2	1	0	0	0	0	0	0	0	0	0	0	0	0	0	0	0	0	0			2
821		2015	1	1	2	2	2	1	0	0	0	0	0	0	0	0	0	0	0	0	0	0	0	0	0	2	2	2	1	0	0	0	0	0	0	0	0	0	0	0	0	0	0	0	0	0			2
822		2015	1	1	2	2	2	1	0	0	0	0	0	0	0	0	0	0	0	0	0	0	0	0	0	2	2	2	1	0	0	0	0	0	0	0	0	0	0	0	0	0	0	0	0	0			2
823		2015	1	1	2	2	2	1	0	0	0	0	0	0	0	0	0	0	0	0	0	0	0	0	0	2	2	2	1	0	0	0	0	0	0	0	0	0	0	0	0	0	0	0	0	0			2
824		2015	1	1	2	2	2	1	0	0	0	0	0	0	0	0	0	0	0	0	0	0	0	0	0	2	2	2	1	0	0	0	0	0	0	0	0	0	0	0	0	0	0	0	0	0			2
825		2015	2	1	2	2	2	1	0	0	0	0	0	0	0	0	0	0	0	0	0	0	0	0	0	2	2	2	0	0	0	0	0	0	0	0	1	0	0	0	0	0	0	0	0	0			1
826		2015	2	1	4	2	2	1	0	0	0	0	0	0	0	0	0	0	0	0	0	0	0	0	0	2	5	2	1	0	0	0	0	0	0	0	0	0	0	0	0	0	0	0	0	0			1
827		2015	2	3	5	4	4	1	0	0	0	0	0	0	0	0	0	0	0	0	0	0	0	0	0	2	2	2	1	0	0	0	0	0	0	0	0	0	0	0	0	0	0	0	0	0			1
828		2015	2	3	5	4	4	1	0	0	0	0	0	0	0	0	0	0	0	0	0	0	0	0	0	2	2	2	1	0	0	0	0	0	0	0	0	0	0	0	0	0	0	0	0	0			1
828		2016	2	4	5	4	3	0	0	0	0	0	0	0	0	0	0	0	0	0	0	0	0	0	0	3	6	4	1	0	0	0	0	0	0	0	0	0	0	0	0	0	0	0	0	0			1
829		2015	2	1	4	2	2	0	0	1	0	0	0	0	0	0	0	0	0	0	0	0	0	0	0	2	5	2	1	0	0	0	0	0	0	0	0	0	0	0	0	0	0	0	0	0	1		1
830		2015	2	1	4	2	2	1	0	0	0	0	0	0	0	0	0	0	0	0	0	0	0	0	0	2	5	2	1	0	0	0	0	0	0	0	0	0	0	0	0	0	0	0	0	0			1
831		2015	1	1	2	2	2	1	0	0	0	0	0	0	0	0	0	0	0	0	0	0	0	0	0	2	2	2	1	0	0	0	0	0	0	0	0	0	0	0	0	0	0	0	0	0			2
832		2015	1	1	2	2	2	1	0	0	0	0	0	0	0	0	0	0	0	0	0	0	0	0	0	2	2	2	1	0	0	0	0	0	0	0	0	0	0	0	0	0	0	0	0	0			2
833		2015	1	1	2	2	2	1	0	0	0	0	0	0	0	0	0	0	0	0	0	0	0	0	0	2	2	2	1	0	0	0	0	0	0	0	0	0	0	0	0	0	0	0	0	0			2
834		2015	2	1	2	2	2	1	0	0	0	0	0	0	0	0	0	0	0	0	0	0	0	0	0	2	3	2	0	1	0	0	0	0	0	0	0	0	0	0	0	0	0	0	0	0			2
835		2015	1	1	2	2	2	1	0	0	0	0	0	0	0	0	0	0	0	0	0	0	0	0	0	2	2	2	1	0	0	0	0	0	0	0	0	0	0	0	0	0	0	0	0	0			2
836		2015	2	4	5	4	3	0	0	0	0	0	0	0	0	0	0	0	0	0	0	0	0	0	0	4	6	4	0	0	0	0	0	0	0	0	0	0	0	0	0	0	0	0	0	0			1
837		2015	1	1	2	2	2	1	0	0	0	0	0	0	0	0	0	0	0	0	0	0	0	0	0	2	2	2	1	0	0	0	0	0	0	0	0	0	0	0	0	0	0	0	0	0			2
837		2016	2	4	5	4	3	0	0	0	0	0	0	0	0	0	0	0	0	0	0	0	0	0	0	4	6	4	0	0	0	0	0	0	0	0	0	0	0	0	0	0	0	0	0	0			1
838		2015	2	3	5	4	4	1	0	0	0	0	0	0	0	0	0	0	0	0	0	0	0	0	0	3	6	4	1	0	0	0	0	0	0	0	0	0	0	0	0	0	0	0	0	0			1
839		2015	1	1	2	2	2	1	0	0	0	0	0	0	0	0	0	0	0	0	0	0	0	0	0	2	2	2	1	0	0	0	0	0	0	0	0	0	0	0	0	0	0	0	0	0			2
839		2015	1	1	2	2	2	1	0	0	0	0	0	0	0	0	0	0	0	0	0	0	0	0	0	2	2	2	1	0	0	0	0	0	0	0	0	0	0	0	0	0	0	0	0	0			2
839		2016	1	1	2	2	2	1	0	0	0	0	0	0	0	0	0	0	0	0	0	0	0	0	0	2	2	2	1	0	0	0	0	0	0	0	0	0	0	0	0	0	0	0	0	0			2
840		2015	1	1	2	2	2	1	0	0	0	0	0	0	0	0	0	0	0	0	0	0	0	0	0	2	2	2	1	0	0	0	0	0	0	0	0	0	0	0	0	0	0	0	0	0			2
840	female	2017	1	1	2	2	2	0		0							0								0	2	2	2	0		0							0								0			2
841		2015	1	1	2	2	2	1	0	0	0	0	0	0	0	0	0	0	0	0	0	0	0	0	0	2	2	2	1	0	0	0	0	0	0	0	0	0	0	0	0	0	0	0	0	0			2
842		2015	2	1	2	2	2	1	0	0	0	0	0	0	0	0	0	0	0	0	0	0	0	0	0	3	6	4	1	0	0	0	0	0	0	0	0	0	0	0	0	0	0	0	0	0			1
843		2015	2	4	5	4	3	0	0	0	0	0	0	0	0	0	0	0	0	0	0	0	0	0	0	3	6	4	1	0	0	0	0	0	0	0	0	0	0	0	0	0	0	0	0	0			1
843	male	2018	2	4	5	2	2	0		0							0								0	2	2	2	1		0							0								0			1
844		2015	2	1	2	2	2	1	0	0	0	0	0	0	0	0	0	0	0	0	0	0	0	0	0	2	3	2	1	0	0	0	0	0	0	0	0	0	0	0	0	0	0	0	0	0			2
845		2015	2	4	5	4	3	0	0	0	0	0	0	0	0	0	0	0	0	0	0	0	0	0	0	4	6	4	0	0	0	0	0	0	0	0	0	0	0	0	0	0	0	0	0	0			1
845		2016	2	4	5	4	3	0	0	0	0	0	0	0	0	0	0	0	0	0	0	0	0	0	0	4	6	4	0	0	0	0	0	0	0	0	0	0	0	0	0	0	0	0	0	0			1
846		2015	2	1	2	2	2	0	0	0	0	0	0	0	0	0	0	0	0	0	0	0	0	0	1	3	6	4	0	0	0	0	0	0	0	0	0	0	0	0	0	0	0	0	0	1			1
846		2016	2	1	2	2	2	0	0	0	0	0	0	0	0	0	0	0	0	0	0	0	0	0	1	2	2	2	0	0	0	0	0	0	0	0	0	0	0	0	0	0	0	0	0	1			2
847		2015	2	1	2	2	2	1	0	0	0	0	0	0	0	0	0	0	0	0	0	0	0	0	0	2	2	2	0	0	0	0	0	0	0	0	0	0	0	0	0	0	0	0	0	1			2
847		2016	1	1	2	2	2	1	0	0	0	0	0	0	0	0	0	0	0	0	0	0	0	0	0	2	2	2	1	0	0	0	0	0	0	0	0	0	0	0	0	0	0	0	0	0			2
848		2015	2	1	2	2	2	0	1	0	0	0	0	0	0	0	0	0	0	0	0	0	0	0	0	2	2	2	1	0	0	0	0	0	0	0	0	0	0	0	0	0	0	0	0	0			2
848		2016	1	1	2	2	2	1	0	0	0	0	0	0	0	0	0	0	0	0	0	0	0	0	0	2	2	2	1	0	0	0	0	0	0	0	0	0	0	0	0	0	0	0	0	0			2
848	male	2018	1	1	2	2	2	0		0							0								0	2	2	2	0		0							0								0			2
849		2015	1	1	2	2	2	1	0	0	0	0	0	0	0	0	0	0	0	0	0	0	0	0	0	2	2	2	1	0	0	0	0	0	0	0	0	0	0	0	0	0	0	0	0	0			2
850		2015	2	4	5	4	3	0	0	0	0	0	0	0	0	0	0	0	0	0	0	0	0	0	0	5	6	4	0	0	0	0	0	0	0	0	0	0	0	0	0	0	0	0	0	0			1
850		2016	2	4	5	4	3	0	0	0	0	0	0	0	0	0	0	0	0	0	0	0	0	0	0	2	2	2	1	0	0	0	0	0	0	0	0	0	0	0	0	0	0	0	0	0			1
850	female	2017	1	1	2	2	2	0		0							0								0	2	2	2	0		0							0								0			2
851		2015	1	1	2	2	2	1	0	0	0	0	0	0	0	0	0	0	0	0	0	0	0	0	0	2	2	2	1	0	0	0	0	0	0	0	0	0	0	0	0	0	0	0	0	0			2
852		2015	1	1	2	2	2	1	0	0	0	0	0	0	0	0	0	0	0	0	0	0	0	0	0	2	2	2	1	0	0	0	0	0	0	0	0	0	0	0	0	0	0	0	0	0			2
852	male	2017	1	1	2	2	2	0		0							0								0	2	2	2	0		0							0								0			2
853		2015	2	4	5	4	3	0	0	0	0	0	0	0	0	0	0	0	0	0	0	0	0	0	0	4	6	4	0	0	0	0	0	0	0	0	0	0	0	0	0	0	0	0	0	0			1
854		2015	1	1	2	2	2	1	0	0	0	0	0	0	0	0	0	0	0	0	0	0	0	0	0	2	2	2	1	0	0	0	0	0	0	0	0	0	0	0	0	0	0	0	0	0			2
855		2015	2	1	4	2	2	1	0	0	0	0	0	0	0	0	0	0	0	0	0	0	0	0	0	2	5	2	1	0	0	0	0	0	0	0	0	0	0	0	0	0	0	0	0	0			1
855		2016	1	1	2	2	2	1	0	0	0	0	0	0	0	0	0	0	0	0	0	0	0	0	0	2	2	2	1	0	0	0	0	0	0	0	0	0	0	0	0	0	0	0	0	0			2
855	male	2018	2	1	4	2	2	1		0							0								0	2	5	2	1		0							0								0			1
856		2015	2	1	2	2	2	0	1	0	0	0	0	0	0	0	0	0	0	0	0	0	0	0	0	2	2	2	0	0	1	0	0	0	0	0	0	0	0	0	0	0	0	0	0	0	2		2
856	female	2017	1	1	2	2	2	0		0							0								0	2	2	2	0		0							0								0			2
857		2015	2	3	2	2	2	1	0	0	0	0	0	0	0	0	0	0	0	0	0	0	0	0	0	2	2	2	1	0	0	0	0	0	0	0	0	0	0	0	0	0	0	0	0	0			2
857		2016	2	4	5	4	3	0	0	0	0	0	0	0	0	0	0	0	0	0	0	0	0	0	0	3	6	4	1	0	0	0	0	0	0	0	0	0	0	0	0	0	0	0	0	0			1
858		2015	1	1	2	2	2	1	0	0	0	0	0	0	0	0	0	0	0	0	0	0	0	0	0	2	2	2	1	0	0	0	0	0	0	0	0	0	0	0	0	0	0	0	0	0			2
859		2015	2	1	2	2	2	0	1	0	0	0	0	0	0	0	0	0	0	0	0	0	0	0	0	2	5	2	1	0	0	0	0	0	0	0	0	0	0	0	0	0	0	0	0	0			1
860		2015	1	1	2	2	2	1	0	0	0	0	0	0	0	0	0	0	0	0	0	0	0	0	0	2	2	2	1	0	0	0	0	0	0	0	0	0	0	0	0	0	0	0	0	0			2
860		2015	1	1	2	2	2	1	0	0	0	0	0	0	0	0	0	0	0	0	0	0	0	0	0	2	2	2	1	0	0	0	0	0	0	0	0	0	0	0	0	0	0	0	0	0			2
860		2016	1	1	2	2	2	1	0	0	0	0	0	0	0	0	0	0	0	0	0	0	0	0	0	2	2	2	1	0	0	0	0	0	0	0	0	0	0	0	0	0	0	0	0	0			2
861		2015	2	1	2	2	2	0	1	0	0	0	0	0	0	0	0	0	0	0	0	0	0	0	0	2	2	2	0	1	0	0	0	0	0	0	0	0	0	0	0	0	0	0	0	0			2
862		2015	1	1	2	2	2	1	0	0	0	0	0	0	0	0	0	0	0	0	0	0	0	0	0	2	2	2	1	0	0	0	0	0	0	0	0	0	0	0	0	0	0	0	0	0			2
862		2016	1	1	2	2	2	1	0	0	0	0	0	0	0	0	0	0	0	0	0	0	0	0	0	2	2	2	1	0	0	0	0	0	0	0	0	0	0	0	0	0	0	0	0	0			2
863		2015	2	4	5	4	3	0	0	0	0	0	0	0	0	0	0	0	0	0	0	0	0	0	0	4	6	4	0	0	0	0	0	0	0	0	0	0	0	0	0	0	0	0	0	0			1
864		2015	1	1	2	2	2	1	0	0	0	0	0	0	0	0	0	0	0	0	0	0	0	0	0	2	2	2	1	0	0	0	0	0	0	0	0	0	0	0	0	0	0	0	0	0			2
864	male	2017	1	1	2	2	2	0		0							0								0	2	2	2	0		0							0								0			2
865		2015	1	1	2	2	2	1	0	0	0	0	0	0	0	0	0	0	0	0	0	0	0	0	0	2	2	2	1	0	0	0	0	0	0	0	0	0	0	0	0	0	0	0	0	0			2
866		2015	1	1	2	2	2	1	0	0	0	0	0	0	0	0	0	0	0	0	0	0	0	0	0	2	2	2	1	0	0	0	0	0	0	0	0	0	0	0	0	0	0	0	0	0			2
867		2015	2	1	4	2	2	1	0	0	0	0	0	0	0	0	0	0	0	0	0	0	0	0	0	2	5	2	1	0	0	0	0	0	0	0	0	0	0	0	0	0	0	0	0	0			1
867		2016	2	1	3	2	2	1	0	0	0	0	0	0	0	0	0	0	0	0	0	0	0	0	0	2	3	2	1	0	0	0	0	0	0	0	0	0	0	0	0	0	0	0	0	0			2
868		2015	1	1	2	2	2	1	0	0	0	0	0	0	0	0	0	0	0	0	0	0	0	0	0	2	2	2	1	0	0	0	0	0	0	0	0	0	0	0	0	0	0	0	0	0			2
868		2016	1	1	2	2	2	1	0	0	0	0	0	0	0	0	0	0	0	0	0	0	0	0	0	2	2	2	1	0	0	0	0	0	0	0	0	0	0	0	0	0	0	0	0	0			2
869		2015	1	1	2	2	2	1	0	0	0	0	0	0	0	0	0	0	0	0	0	0	0	0	0	2	2	2	1	0	0	0	0	0	0	0	0	0	0	0	0	0	0	0	0	0			2
869		2016	1	1	2	2	2	1	0	0	0	0	0	0	0	0	0	0	0	0	0	0	0	0	0	2	2	2	1	0	0	0	0	0	0	0	0	0	0	0	0	0	0	0	0	0			2
869	female	2017	1	1	2	2	2	0		0							0								0	2	2	2	0		0							0								0			2
869	female	2017	1	1	2	2	2	0		0							0								0	2	2	2	0		0							0								0			2
869	female	2018	1	1	2	2	2	0		0							0								0	2	2	2	0		0							0								0			2
870		2015	2	1	2	2	2	1	0	0	0	0	0	0	0	0	0	0	0	0	0	0	0	0	0	3	6	4	1	0	0	0	0	0	0	0	0	0	0	0	0	0	0	0	0	0			1
870		2016	1	1	2	2	2	1	0	0	0	0	0	0	0	0	0	0	0	0	0	0	0	0	0	2	2	2	1	0	0	0	0	0	0	0	0	0	0	0	0	0	0	0	0	0			2
870	female	2017	2	3	5	2	2	1		0							0								0	2	2	2	1		0							0								0			1
870	female	2018	1	1	2	2	2	0		0							0								0	2	2	2	0		0							0								0			2
871		2015	1	1	2	2	2	1	0	0	0	0	0	0	0	0	0	0	0	0	0	0	0	0	0	2	2	2	1	0	0	0	0	0	0	0	0	0	0	0	0	0	0	0	0	0			2
872		2015	2	1	2	2	2	1	0	0	0	0	0	0	0	0	0	0	0	0	0	0	0	0	0	4	6	4	0	0	0	0	0	0	0	0	0	0	0	0	0	0	0	0	0	0			1
873		2015	2	3	5	4	4	1	0	0	0	0	0	0	0	0	0	0	0	0	0	0	0	0	0	4	6	4	0	0	0	0	0	0	0	0	0	0	0	0	0	0	0	0	0	0			1
874		2015	1	1	2	2	2	1	0	0	0	0	0	0	0	0	0	0	0	0	0	0	0	0	0	2	2	2	1	0	0	0	0	0	0	0	0	0	0	0	0	0	0	0	0	0			2
875		2015	1	1	2	2	2	1	0	0	0	0	0	0	0	0	0	0	0	0	0	0	0	0	0	2	2	2	1	0	0	0	0	0	0	0	0	0	0	0	0	0	0	0	0	0			2
875	male	2017	1	1	2	2	2	0		0							0								0	2	2	2	0		0							0								0			2
876		2015	2	1	4	2	2	1	0	0	0	0	0	0	0	0	0	0	0	0	0	0	0	0	0	2	5	3	1	0	0	0	0	0	0	0	0	0	0	0	0	0	0	0	0	0		1	1
877		2015	1	1	2	2	2	1	0	0	0	0	0	0	0	0	0	0	0	0	0	0	0	0	0	2	2	2	1	0	0	0	0	0	0	0	0	0	0	0	0	0	0	0	0	0			2
877		2015	1	1	2	2	2	1	0	0	0	0	0	0	0	0	0	0	0	0	0	0	0	0	0	2	2	2	1	0	0	0	0	0	0	0	0	0	0	0	0	0	0	0	0	0			2
877	male	2017	1	1	2	2	2	0		0							0								0	2	2	2	0		0							0								0			2
878		2015	2	3	4	2	2	1	0	0	0	0	0	0	0	0	0	0	0	0	0	0	0	0	0	4	6	4	0	0	0	0	0	0	0	0	0	0	0	0	0	0	0	0	0	0			1
878		2016	2	4	5	4	3	0	0	0	0	0	0	0	0	0	0	0	0	0	0	0	0	0	0	4	6	4	0	0	0	0	0	0	0	0	0	0	0	0	0	0	0	0	0	0			1
879		2015	1	1	2	2	2	1	0	0	0	0	0	0	0	0	0	0	0	0	0	0	0	0	0	2	2	2	1	0	0	0	0	0	0	0	0	0	0	0	0	0	0	0	0	0			2
879	male	2018	2	1	2	2	2	1		0							0								0	4	6	2	0		0							0								0			1
880		2015	1	1	2	2	2	1	0	0	0	0	0	0	0	0	0	0	0	0	0	0	0	0	0	2	2	2	1	0	0	0	0	0	0	0	0	0	0	0	0	0	0	0	0	0			2
881		2015	2	1	2	2	2	1	0	0	0	0	0	0	0	0	0	0	0	0	0	0	0	0	0	4	6	4	0	0	0	0	0	0	0	0	0	0	0	0	0	0	0	0	0	0			1
881		2016	2	1	2	2	2	1	0	0	0	0	0	0	0	0	0	0	0	0	0	0	0	0	0	4	6	4	0	0	0	0	0	0	0	0	0	0	0	0	0	0	0	0	0	0			1
881	male	2017	2	1	2	2	2	1		0							0								0	4	6	2	0		0							0								0			1
882		2015	1	1	2	2	2	1	0	0	0	0	0	0	0	0	0	0	0	0	0	0	0	0	0	2	2	2	1	0	0	0	0	0	0	0	0	0	0	0	0	0	0	0	0	0			2
883		2015	1	1	2	2	2	1	0	0	0	0	0	0	0	0	0	0	0	0	0	0	0	0	0	2	2	2	1	0	0	0	0	0	0	0	0	0	0	0	0	0	0	0	0	0			2
884		2015	1	1	2	2	2	1	0	0	0	0	0	0	0	0	0	0	0	0	0	0	0	0	0	2	2	2	1	0	0	0	0	0	0	0	0	0	0	0	0	0	0	0	0	0			2
885		2015	1	1	2	2	2	1	0	0	0	0	0	0	0	0	0	0	0	0	0	0	0	0	0	2	2	2	1	0	0	0	0	0	0	0	0	0	0	0	0	0	0	0	0	0			2
885		2016	2	4	5	4	3	0	0	0	0	0	0	0	0	0	0	0	0	0	0	0	0	0	0	4	6	4	0	0	0	0	0	0	0	0	0	0	0	0	0	0	0	0	0	0			1
885	female	2018	2	4	5	2	2	0		0							0								0	4	6	2	0		0							0								0			1
886		2015	2	4	5	4	3	0	0	0	0	0	0	0	0	0	0	0	0	0	0	0	0	0	0	4	6	4	0	0	0	0	0	0	0	0	0	0	0	0	0	0	0	0	0	0			1
887		2015	1	1	2	2	2	1	0	0	0	0	0	0	0	0	0	0	0	0	0	0	0	0	0	2	2	2	1	0	0	0	0	0	0	0	0	0	0	0	0	0	0	0	0	0			2
888		2015	2	1	2	2	2	1	0	0	0	0	0	0	0	0	0	0	0	0	0	0	0	0	0	2	2	2	0	1	0	0	0	0	0	0	0	0	0	0	0	0	0	0	0	0			2
888		2016	2	3	5	4	4	0	0	0	0	0	0	0	0	0	1	0	0	0	0	0	0	0	0	2	2	2	0	0	0	0	0	0	0	0	0	1	0	0	0	0	0	0	0	0			1
889		2015	2	1	2	2	2	0	1	0	0	0	0	0	0	0	0	0	0	0	0	0	0	0	0	2	2	2	0	1	0	0	0	0	0	0	0	0	0	0	0	0	0	0	0	0			2
889		2016	1	1	2	2	2	1	0	0	0	0	0	0	0	0	0	0	0	0	0	0	0	0	0	2	2	2	1	0	0	0	0	0	0	0	0	0	0	0	0	0	0	0	0	0			2
890		2015	2	3	5	2	2	0	0	1	1	0	0	0	0	0	0	0	0	0	0	0	0	0	0	2	2	2	0	0	1	0	0	0	0	0	0	0	0	0	0	0	0	0	0	0	5		1
891		2015	2	1	2	2	2	0	0	0	0	0	0	0	0	0	0	1	0	0	0	0	0	0	0	2	2	2	0	0	0	0	0	0	0	0	0	0	1	0	0	0	0	0	0	0			2
891		2016	2	1	3	2	2	1	0	0	0	0	0	0	0	0	0	0	0	0	0	0	0	0	0	2	3	2	1	0	0	0	0	0	0	0	0	0	0	0	0	0	0	0	0	0			2
892		2015	1	1	2	2	2	1	0	0	0	0	0	0	0	0	0	0	0	0	0	0	0	0	0	2	2	2	1	0	0	0	0	0	0	0	0	0	0	0	0	0	0	0	0	0			2
892		2016	2	4	5	4	3	0	0	0	0	0	0	0	0	0	0	0	0	0	0	0	0	0	0	4	6	4	0	0	0	0	0	0	0	0	0	0	0	0	0	0	0	0	0	0			1
892	female	2017	1	1	2	2	2	0		0							0								0	2	2	2	0		0							0								0			2
892	female	2018	1	1	2	2	2	0		0							0								0	2	2	2	0		0							0								0			2
893		2015	2	3	5	2	2	1	0	0	0	0	0	0	0	0	0	0	0	0	0	0	0	0	0	3	6	2	1	0	0	0	0	0	0	0	0	0	0	0	0	0	0	0	0	0			1
893		2016	1	1	2	2	2	1	0	0	0	0	0	0	0	0	0	0	0	0	0	0	0	0	0	2	2	2	1	0	0	0	0	0	0	0	0	0	0	0	0	0	0	0	0	0			2
893	female	2017	1	1	2	2	2	0		0							0								0	2	2	2	0		0							0								0			2
894		2015	2	1	3	2	2	1	0	0	0	0	0	0	0	0	0	0	0	0	0	0	0	0	0	2	3	2	1	0	0	0	0	0	0	0	0	0	0	0	0	0	0	0	0	0			2
895		2015	1	1	2	2	2	1	0	0	0	0	0	0	0	0	0	0	0	0	0	0	0	0	0	2	2	2	1	0	0	0	0	0	0	0	0	0	0	0	0	0	0	0	0	0			2
896		2015	2	3	5	4	4	1	0	0	0	0	0	0	0	0	0	0	0	0	0	0	0	0	0	3	6	4	1	0	0	0	0	0	0	0	0	0	0	0	0	0	0	0	0	0			1
896		2016	2	4	5	4	3	0	0	0	0	0	0	0	0	0	0	0	0	0	0	0	0	0	0	4	6	4	0	0	0	0	0	0	0	0	0	0	0	0	0	0	0	0	0	0			1
897		2015	1	1	2	2	2	1	0	0	0	0	0	0	0	0	0	0	0	0	0	0	0	0	0	2	2	2	1	0	0	0	0	0	0	0	0	0	0	0	0	0	0	0	0	0			2
897		2015	1	1	2	2	2	1	0	0	0	0	0	0	0	0	0	0	0	0	0	0	0	0	0	2	2	2	1	0	0	0	0	0	0	0	0	0	0	0	0	0	0	0	0	0			2
897		2016	1	1	2	2	2	1	0	0	0	0	0	0	0	0	0	0	0	0	0	0	0	0	0	2	2	2	1	0	0	0	0	0	0	0	0	0	0	0	0	0	0	0	0	0			2
897	female	2017	1	1	2	2	2	0		0							0								0	2	2	2	0		0							0								0			2
898		2015	1	1	2	2	2	1	0	0	0	0	0	0	0	0	0	0	0	0	0	0	0	0	0	2	2	2	1	0	0	0	0	0	0	0	0	0	0	0	0	0	0	0	0	0			2
898		2016	2	4	5	4	3	0	0	0	0	0	0	0	0	0	0	0	0	0	0	0	0	0	0	4	6	4	0	0	0	0	0	0	0	0	0	0	0	0	0	0	0	0	0	0			1
898	female	2017	2	4	5	2	2	0		0							0								0	4	6	2	0		0							0								0			1
899		2015	2	1	3	2	2	1	0	0	0	0	0	0	0	0	0	0	0	0	0	0	0	0	0	2	3	2	1	0	0	0	0	0	0	0	0	0	0	0	0	0	0	0	0	0			2
899		2015	2	1	3	2	2	1	0	0	0	0	0	0	0	0	0	0	0	0	0	0	0	0	0	2	3	2	1	0	0	0	0	0	0	0	0	0	0	0	0	0	0	0	0	0			2
900		2015	1	1	2	2	2	1	0	0	0	0	0	0	0	0	0	0	0	0	0	0	0	0	0	2	2	2	1	0	0	0	0	0	0	0	0	0	0	0	0	0	0	0	0	0			2
900		2015	1	1	2	2	2	1	0	0	0	0	0	0	0	0	0	0	0	0	0	0	0	0	0	2	2	2	1	0	0	0	0	0	0	0	0	0	0	0	0	0	0	0	0	0			2
901		2015	2	4	5	4	3	0	0	0	0	0	0	0	0	0	0	0	0	0	0	0	0	0	0	3	6	4	1	0	0	0	0	0	0	0	0	0	0	0	0	0	0	0	0	0			1
901		2015	2	4	5	4	3	0	0	0	0	0	0	0	0	0	0	0	0	0	0	0	0	0	0	3	6	4	1	0	0	0	0	0	0	0	0	0	0	0	0	0	0	0	0	0			1
902		2015	2	3	5	4	4	1	0	0	0	0	0	0	0	0	0	0	0	0	0	0	0	0	0	4	6	4	0	0	0	0	0	0	0	0	0	0	0	0	0	0	0	0	0	0			1
903		2015	1	1	2	2	2	1	0	0	0	0	0	0	0	0	0	0	0	0	0	0	0	0	0	2	2	2	1	0	0	0	0	0	0	0	0	0	0	0	0	0	0	0	0	0			2
904		2015	2	1	2	2	2	0	0	0	0	0	0	0	0	0	0	0	0	0	0	1	0	0	0	2	2	2	0	0	0	0	0	0	0	0	0	0	0	0	0	0	1	0	0	0			1
905		2015	2	4	5	4	3	0	0	0	0	0	0	0	0	0	0	0	0	0	0	0	0	0	0	4	6	4	0	0	0	0	0	0	0	0	0	0	0	0	0	0	0	0	0	0			1
906		2015	2	1	2	2	2	1	0	0	0	0	0	0	0	0	0	0	0	0	0	0	0	0	0	3	2	4	1	0	0	0	0	0	0	0	0	0	0	0	0	0	0	0	0	0			1
907		2015	1	1	2	2	2	1	0	0	0	0	0	0	0	0	0	0	0	0	0	0	0	0	0	2	2	2	1	0	0	0	0	0	0	0	0	0	0	0	0	0	0	0	0	0			2
907		2015	1	1	2	2	2	1	0	0	0	0	0	0	0	0	0	0	0	0	0	0	0	0	0	2	2	2	1	0	0	0	0	0	0	0	0	0	0	0	0	0	0	0	0	0			2
907	male	2017	1	1	2	2	2	0		0							0								0	2	2	2	0		0							0								0			2
908		2015	1	1	2	2	2	1	0	0	0	0	0	0	0	0	0	0	0	0	0	0	0	0	0	2	2	2	1	0	0	0	0	0	0	0	0	0	0	0	0	0	0	0	0	0			2
908		2016	1	1	2	2	2	1	0	0	0	0	0	0	0	0	0	0	0	0	0	0	0	0	0	2	2	2	1	0	0	0	0	0	0	0	0	0	0	0	0	0	0	0	0	0			2
909		2015	1	1	2	2	2	1	0	0	0	0	0	0	0	0	0	0	0	0	0	0	0	0	0	2	2	2	1	0	0	0	0	0	0	0	0	0	0	0	0	0	0	0	0	0			2
910		2015	2	1	2	2	2	0	1	0	0	0	0	0	0	0	0	0	0	0	0	0	0	0	0	2	2	2	0	1	0	0	0	0	0	0	0	0	0	0	0	0	0	0	0	0			2
910		2015	1	1	2	2	2	1	0	0	0	0	0	0	0	0	0	0	0	0	0	0	0	0	0	2	2	2	1	0	0	0	0	0	0	0	0	0	0	0	0	0	0	0	0	0			2
910	male	2016	1	1	2	2	2	1		0							0								0	2	2	2	1		0							0								0			2
911		2015	1	1	2	2	2	1	0	0	0	0	0	0	0	0	0	0	0	0	0	0	0	0	0	2	2	2	1	0	0	0	0	0	0	0	0	0	0	0	0	0	0	0	0	0			2
912		2015	1	1	2	2	2	1	0	0	0	0	0	0	0	0	0	0	0	0	0	0	0	0	1	2	2	2	1	0	0	0	0	0	0	0	0	0	0	0	0	0	0	0	0	1			2
912		2015	1	1	2	2	2	1	0	0	0	0	0	0	0	0	0	0	0	0	0	0	0	0	0	2	2	2	1	0	0	0	0	0	0	0	0	0	0	0	0	0	0	0	0	0			2
912		2016	1	1	2	2	2	1	0	0	0	0	0	0	0	0	0	0	0	0	0	0	0	0	0	2	2	2	1	0	0	0	0	0	0	0	0	0	0	0	0	0	0	0	0	0			2
912	female	2018	1	1	2	2	2	0		0							0								0	2	2	2	0		0							0								0			2
913		2015	2	1	2	2	2	0	0	0	0	0	0	0	0	0	1	0	0	0	0	0	0	0	0	3	2	2	0	0	0	0	0	0	0	0	0	1	0	0	0	0	0	0	0	0			1
913		2015	2	3	5	4	4	0	0	0	0	0	0	0	0	0	1	0	0	0	0	0	0	0	0	3	6	4	0	0	0	0	0	0	0	0	0	1	0	0	0	0	0	0	0	0			1
913		2016	2	3	5	4	4	1	0	0	0	0	0	0	0	0	0	0	0	0	0	0	0	0	0	3	6	4	1	0	0	0	0	0	0	0	0	0	0	0	0	0	0	0	0	0			1
913	male	2017	2	3	4	4	4	1		0							0								0	3	6	4	1		0							0								0			1
914		2015	1	1	2	2	2	1	0	0	0	0	0	0	0	0	0	0	0	0	0	0	0	0	0	2	2	2	1	0	0	0	0	0	0	0	0	0	0	0	0	0	0	0	0	0			2
914		2015	1	1	2	2	2	1	0	0	0	0	0	0	0	0	0	0	0	0	0	0	0	0	0	2	2	2	1	0	0	0	0	0	0	0	0	0	0	0	0	0	0	0	0	0			2
914	male	2016	2	1	2	2	2	1		0							0								0	2	3	2	1		0							0								0			2
914	male	2017	1	1	2	2	2	0		0							0								0	2	2	2	0		0							0								0			2
914	male	2018	1	1	2	2	2	0		0							0								0	2	2	2	0		0							0								0			2
915		2015	1	1	2	2	2	1	0	0	0	0	0	0	0	0	0	0	0	0	0	0	0	0	0	2	2	2	1	0	0	0	0	0	0	0	0	0	0	0	0	0	0	0	0	0			2
915		2016	2	4	5	4	3	0	0	0	0	0	0	0	0	0	0	0	0	0	0	0	0	0	0	4	6	4	0	0	0	0	0	0	0	0	0	0	0	0	0	0	0	0	0	0			1
915	male	2018	2	4	5	2	2	0		0							0								0	3	2	2	1		0							0								0			1
916		2015	1	1	2	2	2	1	0	0	0	0	0	0	0	0	0	0	0	0	0	0	0	0	0	2	2	2	1	0	0	0	0	0	0	0	0	0	0	0	0	0	0	0	0	0			2
916		2015	1	1	2	2	2	1	0	0	0	0	0	0	0	0	0	0	0	0	0	0	0	0	0	2	2	2	1	0	0	0	0	0	0	0	0	0	0	0	0	0	0	0	0	0			2
917		2015	1	1	2	2	2	1	0	0	0	0	0	0	0	0	0	0	0	0	0	0	0	0	0	2	2	2	1	0	0	0	0	0	0	0	0	0	0	0	0	0	0	0	0	0			2
917		2016	2	3	5	4	4	1	0	0	0	0	0	0	0	0	0	0	0	0	0	0	0	0	0	2	2	2	1	0	0	0	0	0	0	0	0	0	0	0	0	0	0	0	0	0			1
917		2016	2	3	5	4	4	1	0	0	0	0	0	0	0	0	0	0	0	0	0	0	0	0	0	2	2	2	1	0	0	0	0	0	0	0	0	0	0	0	0	0	0	0	0	0			1
918		2015	1	1	2	2	2	1	0	0	0	0	0	0	0	0	0	0	0	0	0	0	0	0	0	2	2	2	1	0	0	0	0	0	0	0	0	0	0	0	0	0	0	0	0	0			2
919		2015	1	1	2	2	2	1	0	0	0	0	0	0	0	0	0	0	0	0	0	0	0	0	0	2	2	2	1	0	0	0	0	0	0	0	0	0	0	0	0	0	0	0	0	0			2
920		2015	1	1	2	2	2	1	0	0	0	0	0	0	0	0	0	0	0	0	0	0	0	0	0	2	2	2	1	0	0	0	0	0	0	0	0	0	0	0	0	0	0	0	0	0			2
921		2015	1	1	2	2	2	1	0	0	0	0	0	0	0	0	0	0	0	0	0	0	0	0	0	2	2	2	1	0	0	0	0	0	0	0	0	0	0	0	0	0	0	0	0	0			2
921	female	2018	2	1	2	2	2	1		0							0								0	4	6	2	0		0							0								0			1
922		2015	2	1	2	2	2	1	0	0	0	0	0	0	0	0	0	0	0	0	0	0	0	0	0	2	2	2	0	0	0	0	0	0	0	0	0	0	0	0	0	0	0	0	0	1			2
922		2016	2	1	2	2	2	1	0	0	0	0	0	0	0	0	0	0	0	0	0	0	0	0	0	3	6	4	0	0	0	0	0	0	0	0	0	0	0	0	0	0	0	0	0	1			1
923		2015	2	1	4	2	2	1	0	0	0	0	0	0	0	0	0	0	0	0	0	0	0	0	0	2	5	2	1	0	0	0	0	0	0	0	0	0	0	0	0	0	0	0	0	0			1
924		2015	2	1	4	3	3	1	0	0	0	0	0	0	0	0	0	0	0	0	0	0	0	0	0	2	3	2	1	0	0	0	0	0	0	0	0	0	0	0	0	0	0	0	0	0		1	1
924		2015	2	1	4	3	3	1	0	0	0	0	0	0	0	0	0	0	0	0	0	0	0	0	0	2	3	2	1	0	0	0	0	0	0	0	0	0	0	0	0	0	0	0	0	0		1	1
925		2015	2	1	2	2	2	0	0	1	0	0	0	0	0	0	0	0	0	0	0	0	0	0	0	2	2	2	0	0	1	0	0	0	0	0	0	0	0	0	0	0	0	0	0	0	3		1
926		2015	1	1	2	2	2	1	0	0	0	0	0	0	0	0	0	0	0	0	0	0	0	0	0	2	2	2	1	0	0	0	0	0	0	0	0	0	0	0	0	0	0	0	0	0			2
926		2016	1	1	2	2	2	1	0	0	0	0	0	0	0	0	0	0	0	0	0	0	0	0	0	2	2	2	1	0	0	0	0	0	0	0	0	0	0	0	0	0	0	0	0	0			2
926	male	2018	1	1	2	2	2	0		0							0								0	2	2	2	0		0							0								0			2
927		2015	2	3	4	2	2	1	0	0	0	0	0	0	0	0	0	0	0	0	0	0	0	0	0	2	5	2	1	0	0	0	0	0	0	0	0	0	0	0	0	0	0	0	0	0			1
927	male	2017	2	3	4	2	2	1		0							0								0	2	5	2	1		0							0								0			1
928		2015	2	3	3	2	2	1	0	0	0	0	0	0	0	0	0	0	0	0	0	0	0	0	0	3	3	2	1	0	0	0	0	0	0	0	0	0	0	0	0	0	0	0	0	0			1
929		2015	1	1	2	2	2	1	0	0	0	0	0	0	0	0	0	0	0	0	0	0	0	0	0	2	2	2	1	0	0	0	0	0	0	0	0	0	0	0	0	0	0	0	0	0			2
930		2015	2	4	5	4	3	0	0	0	0	0	0	0	0	0	0	0	0	0	0	0	0	0	0	4	6	4	0	0	0	0	0	0	0	0	0	0	0	0	0	0	0	0	0	0			1
930	female	2018	2	4	5	2	2	0		0							0								0	4	6	2	0		0							0								0			1
931		2015	2	1	4	2	2	1	0	0	0	0	0	0	0	0	0	0	0	0	0	0	0	0	0	3	6	4	1	0	0	0	0	0	0	0	0	0	0	0	0	0	0	0	0	0			1
932		2015	2	3	5	4	4	0	0	0	1	0	0	0	0	0	0	0	0	0	0	0	0	0	0	3	6	4	1	0	0	0	0	0	0	0	0	0	0	0	0	0	0	0	0	0			1
933		2015	2	1	2	2	2	0	0	0	0	0	0	0	0	0	0	0	0	0	0	0	0	1	0	2	3	2	0	0	1	0	0	0	0	0	0	0	0	0	0	0	0	0	0	0	2		1
934		2015	1	1	2	2	2	1	0	0	0	0	0	0	0	0	0	0	0	0	0	0	0	0	0	2	2	2	1	0	0	0	0	0	0	0	0	0	0	0	0	0	0	0	0	0			2
935		2015	1	1	2	2	2	1	0	0	0	0	0	0	0	0	0	0	0	0	0	0	0	0	0	2	2	2	1	0	0	0	0	0	0	0	0	0	0	0	0	0	0	0	0	0			2
936		2015	1	1	2	2	2	1	0	0	0	0	0	0	0	0	0	0	0	0	0	0	0	0	0	2	2	2	1	0	0	0	0	0	0	0	0	0	0	0	0	0	0	0	0	0			2
937		2015	1	1	2	2	2	1	0	0	0	0	0	0	0	0	0	0	0	0	0	0	0	0	0	2	2	2	1	0	0	0	0	0	0	0	0	0	0	0	0	0	0	0	0	0			2
937	female	2016	1	1	2	2	2	1		0							0								0	2	2	2	1		0							0								0			2
937	female	2017	2	1	2	2	2	1		0							0								0	4	6	2	0		0							0								0			1
937	female	2018	2	1	2	2	2	1		0							0								0	3	5	2	1		0							0								0			1
938		2015	1	1	2	2	2	1	0	0	0	0	0	0	0	0	0	0	0	0	0	0	0	0	0	2	2	2	1	0	0	0	0	0	0	0	0	0	0	0	0	0	0	0	0	0			2
938	male	2018	1	1	2	2	2	0		0							0								0	2	2	2	0		0							0								0			2
939		2015	2	1	2	2	2	0	0	1	0	0	0	0	0	0	0	0	0	0	0	0	0	0	0	2	2	2	0	0	1	0	0	0	0	0	0	0	0	0	0	0	0	0	0	0	5		1
940		2015	1	1	2	2	2	1	0	0	0	0	0	0	0	0	0	0	0	0	0	0	0	0	0	2	2	2	1	0	0	0	0	0	0	0	0	0	0	0	0	0	0	0	0	0			2
941		2015	2	4	5	4	3	0	0	0	0	0	0	0	0	0	0	0	0	0	0	0	0	0	0	4	6	4	0	0	0	0	0	0	0	0	0	0	0	0	0	0	0	0	0	0			1
941		2015	2	3	5	4	4	1	0	0	0	0	0	0	0	0	0	0	0	0	0	0	0	0	0	3	6	4	1	0	0	0	0	0	0	0	0	0	0	0	0	0	0	0	0	0			1
941		2015	2	3	5	4	4	0	0	0	0	0	0	0	0	0	0	0	0	0	0	0	0	0	1	3	6	4	0	0	0	0	0	0	0	0	0	0	0	0	0	0	0	0	0	1			1
941	female	2018	2	1	3	2	2	1		0							0								0	2	2	2	1		0							0								0			2
942		2015	1	1	2	2	2	1	0	0	0	0	0	0	0	0	0	0	0	0	0	0	0	0	0	2	2	2	1	0	0	0	0	0	0	0	0	0	0	0	0	0	0	0	0	0			2
942		2015	1	1	2	2	2	1	0	0	0	0	0	0	0	0	0	0	0	0	0	0	0	0	0	2	2	2	1	0	0	0	0	0	0	0	0	0	0	0	0	0	0	0	0	0			2
943		2015	1	1	2	2	2	1	0	0	0	0	0	0	0	0	0	0	0	0	0	0	0	0	0	2	2	2	1	0	0	0	0	0	0	0	0	0	0	0	0	0	0	0	0	0			2
943		2015	1	1	2	2	2	1	0	0	0	0	0	0	0	0	0	0	0	0	0	0	0	0	0	2	2	2	1	0	0	0	0	0	0	0	0	0	0	0	0	0	0	0	0	0			2
944		2015	1	1	2	2	2	1	0	0	0	0	0	0	0	0	0	0	0	0	0	0	0	0	0	2	2	2	1	0	0	0	0	0	0	0	0	0	0	0	0	0	0	0	0	0			2
944		2015	2	1	2	2	2	1	0	0	0	0	0	0	0	0	0	0	0	0	0	0	0	0	0	2	3	2	1	0	0	0	0	0	0	0	0	0	0	0	0	0	0	0	0	0			2
944		2016	1	1	2	2	2	1	0	0	0	0	0	0	0	0	0	0	0	0	0	0	0	0	0	2	2	2	1	0	0	0	0	0	0	0	0	0	0	0	0	0	0	0	0	0			2
944	male	2017	1	1	2	2	2	0		0							0								0	2	2	2	0		0							0								0			2
945		2015	2	1	2	2	2	0	1	0	0	0	0	0	0	0	0	0	0	0	0	0	0	0	0	2	2	2	0	1	0	0	0	0	0	0	0	0	0	0	0	0	0	0	0	0			2
945		2015	2	1	2	2	2	0	1	0	0	0	0	0	0	0	0	0	0	0	0	0	0	0	0	2	2	2	0	1	0	0	0	0	0	0	0	0	0	0	0	0	0	0	0	0			2
945	female	2019	2	1	2	2	2	0		1							0								0	2	2	2	0		1							0								0	2		2
946		2015	1	1	2	2	2	1	0	0	0	0	0	0	0	0	0	0	0	0	0	0	0	0	0	2	2	2	1	0	0	0	0	0	0	0	0	0	0	0	0	0	0	0	0	0			2
946		2015	1	1	2	2	2	1	0	0	0	0	0	0	0	0	0	0	0	0	0	0	0	0	0	2	2	2	1	0	0	0	0	0	0	0	0	0	0	0	0	0	0	0	0	0			2
946		2016	2	3	5	4	4	1	0	0	0	0	0	0	0	0	0	0	0	0	0	0	0	0	0	2	2	2	1	0	0	0	0	0	0	0	0	0	0	0	0	0	0	0	0	0			1
946		2016	1	1	2	2	2	1	0	0	0	0	0	0	0	0	0	0	0	0	0	0	0	0	0	2	2	2	1	0	0	0	0	0	0	0	0	0	0	0	0	0	0	0	0	0			2
946	male	2017	1	1	2	2	2	0		0							0								0	2	2	2	0		0							0								0			2
946	male	2018	1	1	2	2	2	0		0							0								0	2	2	2	0		0							0								0			2
947		2015	2	1	2	2	2	1	0	0	0	0	0	0	0	0	0	0	0	0	0	0	0	0	0	4	6	4	0	0	0	0	0	0	0	0	0	0	0	0	0	0	0	0	0	0			1
947		2015	2	1	2	2	2	1	0	0	0	0	0	0	0	0	0	0	0	0	0	0	0	0	0	4	6	4	0	0	0	0	0	0	0	0	0	0	0	0	0	0	0	0	0	0			1
947		2016	1	1	2	2	2	1	0	0	0	0	0	0	0	0	0	0	0	0	0	0	0	0	0	2	2	2	1	0	0	0	0	0	0	0	0	0	0	0	0	0	0	0	0	0			2
947	female	2017	1	1	2	2	2	0		0							0								0	2	2	2	0		0							0								0			2
948		2015	2	4	5	4	3	0	0	0	0	0	0	0	0	0	0	0	0	0	0	0	0	0	0	4	6	4	0	0	0	0	0	0	0	0	0	0	0	0	0	0	0	0	0	0			1
948	female	2017	2	4	5	2	2	0		0							0								0	4	6	2	0		0							0								0			1
949		2015	2	1	2	2	2	0	0	0	0	0	0	0	0	0	1	0	0	0	0	0	0	0	0	2	2	2	0	0	0	0	0	0	0	0	0	1	0	0	0	0	0	0	0	0			1
950		2015	1	1	2	2	2	1	0	0	0	0	0	0	0	0	0	0	0	0	0	0	0	0	0	2	2	2	1	0	0	0	0	0	0	0	0	0	0	0	0	0	0	0	0	0			2
951		2015	2	3	5	4	4	1	0	0	0	0	0	0	0	0	0	0	0	0	0	0	0	0	0	4	6	4	0	0	0	0	0	0	0	0	0	0	0	0	0	0	0	0	0	0			1
952		2015	1	1	2	2	2	1	0	0	0	0	0	0	0	0	0	0	0	0	0	0	0	0	0	2	2	2	1	0	0	0	0	0	0	0	0	0	0	0	0	0	0	0	0	0			2
952		2015	2	1	2	2	2	1	0	0	0	0	0	0	0	0	0	0	0	0	0	0	0	0	0	3	6	4	1	0	0	0	0	0	0	0	0	0	0	0	0	0	0	0	0	0			1
953		2015	1	1	2	2	2	1	0	0	0	0	0	0	0	0	0	0	0	0	0	0	0	0	0	2	2	2	1	0	0	0	0	0	0	0	0	0	0	0	0	0	0	0	0	0			2
954		2015	1	1	2	2	2	1	0	0	0	0	0	0	0	0	0	0	0	0	0	0	0	0	0	2	2	2	1	0	0	0	0	0	0	0	0	0	0	0	0	0	0	0	0	0			2
955		2015	1	1	2	2	2	1	0	0	0	0	0	0	0	0	0	0	0	0	0	0	0	0	0	2	2	2	1	0	0	0	0	0	0	0	0	0	0	0	0	0	0	0	0	0			2
956		2015	2	1	2	2	2	0	0	0	0	0	0	0	0	0	0	0	0	0	0	0	0	1	0	2	2	2	1	0	0	0	0	0	0	0	0	0	0	0	0	0	0	0	0	0			2
956	male	2017	2	1	2	2	2	0		0							0								1	2	2	2	1		0							0								0			1
957		2015	2	1	2	2	2	0	1	0	0	0	0	0	0	0	0	0	0	0	0	0	0	0	0	2	2	2	0	1	0	0	0	0	0	0	0	0	0	0	0	0	0	0	0	0			2
958		2015	1	1	2	2	2	1	0	0	0	0	0	0	0	0	0	0	0	0	0	0	0	0	0	2	2	2	1	0	0	0	0	0	0	0	0	0	0	0	0	0	0	0	0	0			2
958		2016	1	1	2	2	2	1	0	0	0	0	0	0	0	0	0	0	0	0	0	0	0	0	0	2	2	2	1	0	0	0	0	0	0	0	0	0	0	0	0	0	0	0	0	0			2
958	female	2018	2	3	5	2	2	1		0							0								0	5	6	2	0		0							0								0			1
959		2015	2	1	2	2	2	0	1	0	0	0	0	0	0	0	0	0	0	0	0	0	0	0	0	2	2	2	0	1	0	0	0	0	0	0	0	0	0	0	0	0	0	0	0	0			2
959		2016	2	1	3	2	2	1	0	0	0	0	0	0	0	0	0	0	0	0	0	0	0	0	0	2	2	2	1	0	0	0	0	0	0	0	0	0	0	0	0	0	0	0	0	0			2
959	female	2017	1	1	2	2	2	0		0							0								0	2	2	2	0		0							0								0			2
960		2015	1	1	2	2	2	1	0	0	0	0	0	0	0	0	0	0	0	0	0	0	0	0	0	2	2	2	1	0	0	0	0	0	0	0	0	0	0	0	0	0	0	0	0	0			2
961		2015	2	4	5	4	3	0	0	0	0	0	0	0	0	0	0	0	0	0	0	0	0	0	0	4	6	4	0	0	0	0	0	0	0	0	0	0	0	0	0	0	0	0	0	0			1
962		2015	2	4	5	4	3	0	0	0	0	0	0	0	0	0	0	0	0	0	0	0	0	0	0	4	6	4	0	0	0	0	0	0	0	0	0	0	0	0	0	0	0	0	0	0			1
963		2015	2	1	4	3	3	1	0	0	0	0	0	0	0	0	0	0	0	0	0	0	0	0	0	2	5	3	1	0	0	0	0	0	0	0	0	0	0	0	0	0	0	0	0	0		1	1
964		2015	1	1	2	2	2	1	0	0	0	0	0	0	0	0	0	0	0	0	0	0	0	0	0	2	2	2	1	0	0	0	0	0	0	0	0	0	0	0	0	0	0	0	0	0			2
965		2015	1	1	2	2	2	1	0	0	0	0	0	0	0	0	0	0	0	0	0	0	0	0	0	2	2	2	1	0	0	0	0	0	0	0	0	0	0	0	0	0	0	0	0	0			2
966		2015	1	1	2	2	2	1	0	0	0	0	0	0	0	0	0	0	0	0	0	0	0	0	0	2	2	2	1	0	0	0	0	0	0	0	0	0	0	0	0	0	0	0	0	0			2
966	male	2018	2	4	5	2	2	0		0							0								0	4	6	2	0		0							0								0			1
967		2015	1	1	2	2	2	1	0	0	0	0	0	0	0	0	0	0	0	0	0	0	0	0	0	2	2	2	1	0	0	0	0	0	0	0	0	0	0	0	0	0	0	0	0	0			2
968		2015	1	1	2	2	2	1	0	0	0	0	0	0	0	0	0	0	0	0	0	0	0	0	0	2	2	2	1	0	0	0	0	0	0	0	0	0	0	0	0	0	0	0	0	0			2
968		2016	1	1	2	2	2	1	0	0	0	0	0	0	0	0	0	0	0	0	0	0	0	0	0	2	2	2	1	0	0	0	0	0	0	0	0	0	0	0	0	0	0	0	0	0			2
969		2015	2	3	4	3	3	1	0	0	0	0	0	0	0	0	0	0	0	0	0	0	0	0	0	5	6	4	0	0	0	0	0	0	0	0	0	0	0	0	0	0	0	0	0	0		1	1
970		2015	1	1	2	2	2	1	0	0	0	0	0	0	0	0	0	0	0	0	0	0	0	0	0	2	2	2	1	0	0	0	0	0	0	0	0	0	0	0	0	0	0	0	0	0			2
970		2016	1	1	2	2	2	1	0	0	0	0	0	0	0	0	0	0	0	0	0	0	0	0	0	2	2	2	1	0	0	0	0	0	0	0	0	0	0	0	0	0	0	0	0	0			2
971		2015	2	1	2	2	2	0	1	0	0	0	0	0	0	0	0	0	0	0	0	0	0	0	0	2	2	2	1	0	0	0	0	0	0	0	0	0	0	0	0	0	0	0	0	0			2
972		2015	1	1	2	2	2	1	0	0	0	0	0	0	0	0	0	0	0	0	0	0	0	0	0	2	2	2	1	0	0	0	0	0	0	0	0	0	0	0	0	0	0	0	0	0			2
973		2015	2	3	5	2	2	1	0	0	0	0	0	0	0	0	0	0	0	0	0	0	0	0	0	2	5	2	1	0	0	0	0	0	0	0	0	0	0	0	0	0	0	0	0	0			1
974		2015	1	1	2	2	2	1	0	0	0	0	0	0	0	0	0	0	0	0	0	0	0	0	0	2	2	2	1	0	0	0	0	0	0	0	0	0	0	0	0	0	0	0	0	0			2
975		2015	1	1	2	2	2	1	0	0	0	0	0	0	0	0	0	0	0	0	0	0	0	0	0	2	2	2	1	0	0	0	0	0	0	0	0	0	0	0	0	0	0	0	0	0			2
975	female	2017	1	1	2	2	2	0		0							0								0	2	2	2	0		0							0								0			2
975	female	2018	1	1	2	2	2	0		0							0								0	2	2	2	0		0							0								0			2
976		2015	2	1	4	2	2	1	0	0	0	0	0	0	0	0	0	0	0	0	0	0	0	0	0	2	5	2	1	0	0	0	0	0	0	0	0	0	0	0	0	0	0	0	0	0			1
976		2016	2	4	5	4	3	0	0	0	0	0	0	0	0	0	0	0	0	0	0	0	0	0	0	4	6	4	0	0	0	0	0	0	0	0	0	0	0	0	0	0	0	0	0	0			1
976		2016	2	3	4	2	2	1	0	0	0	0	0	0	0	0	0	0	0	0	0	0	0	0	0	2	5	2	0	0	0	0	0	0	0	0	1	0	0	0	0	0	0	0	0	0			1
977		2015	1	1	2	2	2	1	0	0	0	0	0	0	0	0	0	0	0	0	0	0	0	0	0	2	2	2	1	0	0	0	0	0	0	0	0	0	0	0	0	0	0	0	0	0			2
977	female	2017	1	1	2	2	2	0		0							0								0	2	2	2	0		0							0								0			2
978		2015	2	3	5	2	2	1	0	0	0	0	0	0	0	0	0	0	0	0	0	0	0	0	0	2	2	2	1	0	0	0	0	0	0	0	0	0	0	0	0	0	0	0	0	0			1
979		2015	2	1	2	2	2	1	0	0	0	0	0	0	0	0	0	0	0	0	0	0	0	0	0	4	6	4	0	0	0	0	0	0	0	0	0	0	0	0	0	0	0	0	0	0			1
980		2015	2	1	4	3	3	1	0	0	0	0	0	0	0	0	0	0	0	0	0	0	0	0	0	2	5	2	1	0	0	0	0	0	0	0	0	0	0	0	0	0	0	0	0	0		1	1
981		2015	1	1	2	2	2	1	0	0	0	0	0	0	0	0	0	0	0	0	0	0	0	0	0	2	2	2	1	0	0	0	0	0	0	0	0	0	0	0	0	0	0	0	0	0			2
981		2016	1	1	2	2	2	1	0	0	0	0	0	0	0	0	0	0	0	0	0	0	0	0	0	2	2	2	1	0	0	0	0	0	0	0	0	0	0	0	0	0	0	0	0	0			2
981	female	2017	1	1	2	2	2	0		0							0								0	2	2	2	0		0							0								0			2
982		2015	2	1	2	2	2	0	1	0	0	0	0	0	0	0	0	0	0	0	0	0	0	0	0	3	6	4	1	0	0	0	0	0	0	0	0	0	0	0	0	0	0	0	0	0			1
982		2016	1	1	2	2	2	1	0	0	0	0	0	0	0	0	0	0	0	0	0	0	0	0	0	2	2	2	1	0	0	0	0	0	0	0	0	0	0	0	0	0	0	0	0	0			2
982	male	2017	1	1	2	2	2	0		0							0								0	2	2	2	0		0							0								0			2
982	male	2018	1	1	2	2	2	0		0							0								0	2	2	2	0		0							0								0			2
983		2015	1	1	2	2	2	1	0	0	0	0	0	0	0	0	0	0	0	0	0	0	0	0	0	2	2	2	1	0	0	0	0	0	0	0	0	0	0	0	0	0	0	0	0	0			2
984		2015	2	4	5	4	3	0	0	0	0	0	0	0	0	0	0	0	0	0	0	0	0	0	0	4	6	4	0	0	0	0	0	0	0	0	0	0	0	0	0	0	0	0	0	0			1
984		2015	2	3	5	4	4	1	0	0	0	0	0	0	0	0	0	0	0	0	0	0	0	0	0	3	6	4	1	0	0	0	0	0	0	0	0	0	0	0	0	0	0	0	0	0			1
985		2015	2	1	3	2	2	1	0	0	0	0	0	0	0	0	0	0	0	0	0	0	0	0	0	2	3	2	1	0	0	0	0	0	0	0	0	0	0	0	0	0	0	0	0	0			2
986		2015	2	1	3	2	2	1	0	0	0	0	0	0	0	0	0	0	0	0	0	0	0	0	0	2	3	2	1	0	0	0	0	0	0	0	0	0	0	0	0	0	0	0	0	0			2
986	female	2017	1	1	2	2	2	0		0							0								0	2	2	2	0		0							0								0			2
986	female	2018	2	3	5	4	4	1		0							0								0	3	5	2	1		0							0								0			1
987		2015	2	1	2	2	2	1	0	0	0	0	0	0	0	0	0	0	0	0	0	0	0	0	0	4	6	4	0	0	0	0	0	0	0	0	0	0	0	0	0	0	0	0	0	0			1
988		2015	1	1	2	2	2	1	0	0	0	0	0	0	0	0	0	0	0	0	0	0	0	0	0	2	2	2	1	0	0	0	0	0	0	0	0	0	0	0	0	0	0	0	0	0			2
988	male	2017	2	3	5	4	4	1		0							0								0	3	6	4	1		0							0								0			1
989		2015	1	1	2	2	2	1	0	0	0	0	0	0	0	0	0	0	0	0	0	0	0	0	0	2	2	2	1	0	0	0	0	0	0	0	0	0	0	0	0	0	0	0	0	0			2
989	female	2016	1	1	2	2	2	1		0							0								0	2	2	2	1		0							0								0			2
989	female	2017	2	3	4	2	2	1		0							0								0	3	2	2	1		0							0								0			1
989	female	2018	1	1	2	2	2	0		0							0								0	2	2	2	0		0							0								0			2
990		2015	2	1	2	2	2	1	0	0	0	0	0	0	0	0	0	0	0	0	0	0	0	0	0	2	3	2	1	0	0	0	0	0	0	0	0	0	0	0	0	0	0	0	0	0			2
990		2016	1	1	2	2	2	1	0	0	0	0	0	0	0	0	0	0	0	0	0	0	0	0	0	2	2	2	1	0	0	0	0	0	0	0	0	0	0	0	0	0	0	0	0	0			2
991		2015	1	1	2	2	2	1	0	0	0	0	0	0	0	0	0	0	0	0	0	0	0	0	0	2	2	2	1	0	0	0	0	0	0	0	0	0	0	0	0	0	0	0	0	0			2
991		2015	1	1	2	2	2	1	0	0	0	0	0	0	0	0	0	0	0	0	0	0	0	0	0	2	2	2	1	0	0	0	0	0	0	0	0	0	0	0	0	0	0	0	0	0			2
991		2016	1	1	2	2	2	1	0	0	0	0	0	0	0	0	0	0	0	0	0	0	0	0	0	2	2	2	1	0	0	0	0	0	0	0	0	0	0	0	0	0	0	0	0	0			2
991	female	2017	1	1	2	2	2	0		0							0								0	2	2	2	0		0							0								0			2
991	female	2019	1	1	2	2	2	0		0							0								0	2	2	2	0		0							0								0			2
992		2015	2	4	5	4	3	0	0	0	0	0	0	0	0	0	0	0	0	0	0	0	0	0	0	4	6	4	0	0	0	0	0	0	0	0	0	0	0	0	0	0	0	0	0	0			1
993		2015	1	1	2	2	2	1	0	0	0	0	0	0	0	0	0	0	0	0	0	0	0	0	0	2	2	2	1	0	0	0	0	0	0	0	0	0	0	0	0	0	0	0	0	0			2
993	female	2016	1	1	2	2	2	1		0							0								0	2	2	2	1		0							0								0			2
994		2015	1	1	2	2	2	1	0	0	0	0	0	0	0	0	0	0	0	0	0	0	0	0	0	2	2	2	1	0	0	0	0	0	0	0	0	0	0	0	0	0	0	0	0	0			2
994	female	2017	2	1	3	2	2	1		0							0								0	2	2	2	1		0							0								0			2
995		2015	1	1	2	2	2	1	0	0	0	0	0	0	0	0	0	0	0	0	0	0	0	0	0	2	2	2	1	0	0	0	0	0	0	0	0	0	0	0	0	0	0	0	0	0			2
995		2016	1	1	2	2	2	1	0	0	0	0	0	0	0	0	0	0	0	0	0	0	0	0	0	2	2	2	1	0	0	0	0	0	0	0	0	0	0	0	0	0	0	0	0	0			2
995	female	2017	1	1	2	2	2	0		0							0								0	2	2	2	0		0							0								0			2
996		2015	1	1	2	2	2	1	0	0	0	0	0	0	0	0	0	0	0	0	0	0	0	0	0	2	2	2	1	0	0	0	0	0	0	0	0	0	0	0	0	0	0	0	0	0			2
996		2016	1	1	2	2	2	1	0	0	0	0	0	0	0	0	0	0	0	0	0	0	0	0	0	2	2	2	1	0	0	0	0	0	0	0	0	0	0	0	0	0	0	0	0	0			2
996	female	2017	1	1	2	2	2	0		0							0								0	2	2	2	0		0							0								0			2
997		2015	2	1	2	2	2	0	0	0	0	0	0	0	0	0	0	0	0	0	0	0	0	0	1	2	2	2	0	0	0	0	0	0	0	0	0	0	0	0	0	0	0	0	0	1			2
998		2015	1	1	2	2	2	1	0	0	0	0	0	0	0	0	0	0	0	0	0	0	0	0	0	2	2	2	1	0	0	0	0	0	0	0	0	0	0	0	0	0	0	0	0	0			2
999		2015	1	1	2	2	2	1	0	0	0	0	0	0	0	0	0	0	0	0	0	0	0	0	0	2	2	2	1	0	0	0	0	0	0	0	0	0	0	0	0	0	0	0	0	0			2
999		2016	1	1	2	2	2	1	0	0	0	0	0	0	0	0	0	0	0	0	0	0	0	0	0	2	2	2	1	0	0	0	0	0	0	0	0	0	0	0	0	0	0	0	0	0			2
1000		2015	1	1	2	2	2	1	0	0	0	0	0	0	0	0	0	0	0	0	0	0	0	0	0	2	2	2	1	0	0	0	0	0	0	0	0	0	0	0	0	0	0	0	0	0			2
1001		2015	1	1	2	2	2	1	0	0	0	0	0	0	0	0	0	0	0	0	0	0	0	0	0	2	2	2	1	0	0	0	0	0	0	0	0	0	0	0	0	0	0	0	0	0			2
1002		2015	1	1	2	2	2	1	0	0	0	0	0	0	0	0	0	0	0	0	0	0	0	0	0	2	2	2	1	0	0	0	0	0	0	0	0	0	0	0	0	0	0	0	0	0			2
1003		2015	2	4	5	4	3	0	0	0	0	0	0	0	0	0	0	0	0	0	0	0	0	0	0	4	6	4	0	0	0	0	0	0	0	0	0	0	0	0	0	0	0	0	0	0			1
1003		2016	2	4	5	4	3	0	0	0	0	0	0	0	0	0	0	0	0	0	0	0	0	0	0	4	6	4	0	0	0	0	0	0	0	0	0	0	0	0	0	0	0	0	0	0			1
1003	female	2018	2	4	5	2	2	0		0							0								0	4	6	2	0		0							0								0			1
1004		2015	2	1	2	2	2	1	0	0	0	0	0	0	0	0	0	0	0	0	0	0	0	0	0	2	2	2	0	0	0	0	0	0	0	0	0	0	0	1	0	0	0	0	0	0			1
1005		2015	2	1	3	2	2	1	0	0	0	0	0	0	0	0	0	0	0	0	0	0	0	0	0	2	3	2	1	0	0	0	0	0	0	0	0	0	0	0	0	0	0	0	0	0			2
1006		2015	2	3	5	4	4	1	0	0	0	0	0	0	0	0	0	0	0	0	0	0	0	0	0	3	6	4	1	0	0	0	0	0	0	0	0	0	0	0	0	0	0	0	0	0			1
1007		2015	1	1	2	2	2	1	0	0	0	0	0	0	0	0	0	0	0	0	0	0	0	0	0	2	2	2	1	0	0	0	0	0	0	0	0	0	0	0	0	0	0	0	0	0			2
1008		2015	1	1	2	2	2	1	0	0	0	0	0	0	0	0	0	0	0	0	0	0	0	0	0	2	2	2	1	0	0	0	0	0	0	0	0	0	0	0	0	0	0	0	0	0			2
1009		2015	2	3	5	4	4	1	0	0	0	0	0	0	0	0	0	0	0	0	0	0	0	0	0	3	6	2	1	0	0	0	0	0	0	0	0	0	0	0	0	0	0	0	0	0			1
1009	female	2018	1	1	2	2	2	0		0							0								0	2	2	2	0		0							0								0			2
1010		2015	2	3	5	4	4	1	0	0	0	0	0	0	0	0	0	0	0	0	0	0	0	0	0	3	6	4	1	0	0	0	0	0	0	0	0	0	0	0	0	0	0	0	0	0			1
1010		2016	2	4	5	4	3	0	0	0	0	0	0	0	0	0	0	0	0	0	0	0	0	0	0	4	6	4	0	0	0	0	0	0	0	0	0	0	0	0	0	0	0	0	0	0			1
1010	male	2017	2	4	5	2	2	0		0							0								0	4	6	2	0		0							0								0			1
1010	male	2018	2	4	5	2	2	0		0							0								0	4	6	2	0		0							0								0			1
1011		2015	2	1	3	2	2	1	0	0	0	0	0	0	0	0	0	0	0	0	0	0	0	0	0	2	2	2	1	0	0	0	0	0	0	0	0	0	0	0	0	0	0	0	0	0			2
1012		2015	2	3	5	4	4	1	0	0	0	0	0	0	0	0	0	0	0	0	0	0	0	0	0	3	2	2	1	0	0	0	0	0	0	0	0	0	0	0	0	0	0	0	0	0			1
1012	male	2018	1	1	2	2	2	0		0							0								0	2	2	2	0		0							0								0			2
1013		2015	1	1	2	2	2	1	0	0	0	0	0	0	0	0	0	0	0	0	0	0	0	0	0	2	2	2	1	0	0	0	0	0	0	0	0	0	0	0	0	0	0	0	0	0			2
1014		2015	1	1	2	2	2	1	0	0	0	0	0	0	0	0	0	0	0	0	0	0	0	0	0	2	2	2	1	0	0	0	0	0	0	0	0	0	0	0	0	0	0	0	0	0			2
1014		2016	1	1	2	2	2	1	0	0	0	0	0	0	0	0	0	0	0	0	0	0	0	0	0	2	2	2	1	0	0	0	0	0	0	0	0	0	0	0	0	0	0	0	0	0			2
1014	female	2017	1	1	2	2	2	0		0							0								0	2	2	2	0		0							0								0			2
1015		2015	2	4	5	4	3	0	0	0	0	0	0	0	0	0	0	0	0	0	0	0	0	0	0	4	6	4	0	0	0	0	0	0	0	0	0	0	0	0	0	0	0	0	0	0			1
1016		2015	1	1	2	2	2	1	0	0	0	0	0	0	0	0	0	0	0	0	0	0	0	0	0	2	2	2	1	0	0	0	0	0	0	0	0	0	0	0	0	0	0	0	0	0			2
1016	female	2018	2	1	4	2	2	1		0							0								0	2	2	2	1		0							0								0			1
1017		2015	1	1	2	2	2	1	0	0	0	0	0	0	0	0	0	0	0	0	0	0	0	0	0	2	2	2	1	0	0	0	0	0	0	0	0	0	0	0	0	0	0	0	0	0			2
1017	female	2018	1	1	2	2	2	0		0							0								0	2	2	2	0		0							0								0			2
1018		2015	1	1	2	2	2	1	0	0	0	0	0	0	0	0	0	0	0	0	0	0	0	0	0	2	2	2	1	0	0	0	0	0	0	0	0	0	0	0	0	0	0	0	0	0			2
1019		2015	1	1	2	2	2	1	0	0	0	0	0	0	0	0	0	0	0	0	0	0	0	0	0	2	2	2	1	0	0	0	0	0	0	0	0	0	0	0	0	0	0	0	0	0			2
1020		2015	1	1	2	2	2	1	0	0	0	0	0	0	0	0	0	0	0	0	0	0	0	0	0	2	2	2	1	0	0	0	0	0	0	0	0	0	0	0	0	0	0	0	0	0			2
1021		2015	1	1	2	2	2	1	0	0	0	0	0	0	0	0	0	0	0	0	0	0	0	0	0	2	2	2	1	0	0	0	0	0	0	0	0	0	0	0	0	0	0	0	0	0			2
1021		2016	1	1	2	2	2	1	0	0	0	0	0	0	0	0	0	0	0	0	0	0	0	0	0	2	2	2	1	0	0	0	0	0	0	0	0	0	0	0	0	0	0	0	0	0			2
1022		2015	1	1	2	2	2	1	0	0	0	0	0	0	0	0	0	0	0	0	0	0	0	0	0	2	2	2	1	0	0	0	0	0	0	0	0	0	0	0	0	0	0	0	0	0			2
1022	female	2017	2	4	5	2	2	0		0							0								0	4	6	2	0		0							0								0			1
1023		2015	2	4	5	4	3	0	0	0	0	0	0	0	0	0	0	0	0	0	0	0	0	0	0	4	6	4	0	0	0	0	0	0	0	0	0	0	0	0	0	0	0	0	0	0			1
1024		2015	2	1	2	2	2	0	0	0	0	0	0	0	0	0	0	0	0	0	0	0	0	0	1	2	2	2	0	0	0	0	0	0	0	0	0	0	0	0	0	0	0	0	0	1			2
1025		2015	1	1	2	2	2	1	0	0	0	0	0	0	0	0	0	0	0	0	0	0	0	0	0	2	2	2	1	0	0	0	0	0	0	0	0	0	0	0	0	0	0	0	0	0			2
1026		2015	2	4	5	4	3	0	0	0	0	0	0	0	0	0	0	0	0	0	0	0	0	0	0	4	6	4	0	0	0	0	0	0	0	0	0	0	0	0	0	0	0	0	0	0			1
1027		2015	2	1	2	2	2	0	0	1	0	0	0	0	0	0	0	0	0	0	0	0	0	0	0	3	6	4	0	0	1	0	0	0	0	0	0	0	0	0	0	0	0	0	0	0	3		1
1027		2016	2	1	2	2	2	0	0	1	0	0	0	0	0	0	0	0	0	0	0	0	0	0	0	2	2	2	0	0	1	0	0	0	0	0	0	0	0	0	0	0	0	0	0	0	2		2
1028		2015	1	1	2	2	2	1	0	0	0	0	0	0	0	0	0	0	0	0	0	0	0	0	0	2	2	2	1	0	0	0	0	0	0	0	0	0	0	0	0	0	0	0	0	0			2
1028	female	2017	1	1	2	2	2	0		0							0								0	2	2	2	0		0							0								0			2
1028	female	2018	1	1	2	2	2	0		0							0								0	2	2	2	0		0							0								0			2
1029		2015	2	1	2	2	2	1	0	0	0	0	0	0	0	0	0	0	0	0	0	0	0	0	0	2	3	2	1	0	0	0	0	0	0	0	0	0	0	0	0	0	0	0	0	0			2
1029	female	2018	2	3	5	4	4	1		0							0								0	4	6	2	0		0							0								0			1
1030		2015	1	1	2	2	2	1	0	0	0	0	0	0	0	0	0	0	0	0	0	0	0	0	0	2	2	2	1	0	0	0	0	0	0	0	0	0	0	0	0	0	0	0	0	0			2
1030		2016	2	1	2	2	2	1	0	0	0	0	0	0	0	0	0	0	0	0	0	0	0	0	0	3	6	4	1	0	0	0	0	0	0	0	0	0	0	0	0	0	0	0	0	0			1
1031		2015	2	1	3	2	2	1	0	0	0	0	0	0	0	0	0	0	0	0	0	0	0	0	0	2	2	2	1	0	0	0	0	0	0	0	0	0	0	0	0	0	0	0	0	0			2
1031		2016	2	1	3	2	2	1	0	0	0	0	0	0	0	0	0	0	0	0	0	0	0	0	0	2	3	2	1	0	0	0	0	0	0	0	0	0	0	0	0	0	0	0	0	0			2
1031	male	2018	2	3	5	4	4	1		0							0								0	2	3	2	1		0							0								0			1
1032		2015	2	1	2	2	2	1	0	0	0	0	0	0	0	0	0	0	0	0	0	0	0	0	0	4	6	4	0	0	0	0	0	0	0	0	0	0	0	0	0	0	0	0	0	0			1
1032	female	2016	2	4	5	2	2	0		0							0								0	4	6	2	0		0							0								0			1
1032	female	2018	2	4	5	2	2	0		0							0								0	4	6	2	0		0							0								0			1
1033		2015	1	1	2	2	2	1	0	0	0	0	0	0	0	0	0	0	0	0	0	0	0	0	0	2	2	2	1	0	0	0	0	0	0	0	0	0	0	0	0	0	0	0	0	0			2
1033	female	2017	2	1	2	2	2	1		0							0								0	2	2	2	0		0							0								1			1
1034		2015	2	1	2	2	2	1	0	0	0	0	0	0	0	0	0	0	0	0	0	0	0	0	0	4	6	4	0	0	0	0	0	0	0	0	0	0	0	0	0	0	0	0	0	0			1
1035		2015	1	1	2	2	2	1	0	0	0	0	0	0	0	0	0	0	0	0	0	0	0	0	0	2	2	2	1	0	0	0	0	0	0	0	0	0	0	0	0	0	0	0	0	0			2
1036		2015	1	1	2	2	2	1	0	0	0	0	0	0	0	0	0	0	0	0	0	0	0	0	0	2	2	2	1	0	0	0	0	0	0	0	0	0	0	0	0	0	0	0	0	0			2
1036	female	2017	1	1	2	2	2	0		0							0								0	2	2	2	0		0							0								0			2
1036	female	2018	1	1	2	2	2	0		0							0								0	2	2	2	0		0							0								0			2
1037		2015	1	1	2	2	2	1	0	0	0	0	0	0	0	0	0	0	0	0	0	0	0	0	0	2	2	2	1	0	0	0	0	0	0	0	0	0	0	0	0	0	0	0	0	0			2
1037	female	2016	2	1	3	2	2	1		0							0								0	2	2	2	1		0							0								0			2
1037	female	2018	2	1	4	2	2	1		0							0								0	4	6	2	0		0							0								0			1
1038		2015	2	1	2	2	2	0	0	0	1	0	0	0	0	0	0	0	0	0	0	0	0	0	0	2	2	2	0	0	0	1	0	0	0	0	0	0	0	0	0	0	0	0	0	0			1
1039		2015	1	1	2	2	2	1	0	0	0	0	0	0	0	0	0	0	0	0	0	0	0	0	0	2	2	2	1	0	0	0	0	0	0	0	0	0	0	0	0	0	0	0	0	0			2
1040		2015	2	3	4	4	4	1	0	0	0	0	0	0	0	0	0	0	0	0	0	0	0	0	0	2	5	2	1	0	0	0	0	0	0	0	0	0	0	0	0	0	0	0	0	0			1
1040		2015	2	1	4	2	2	1	0	0	0	0	0	0	0	0	0	0	0	0	0	0	0	0	0	2	5	2	1	0	0	0	0	0	0	0	0	0	0	0	0	0	0	0	0	0			1
1040	female	2017	2	1	4	2	2	1		0							0								0	2	5	2	1		0							0								0			1
1040	female	2018	2	1	4	2	2	1		0							0								0	2	5	2	1		0							0								0			1
1041		2015	1	1	2	2	2	1	0	0	0	0	0	0	0	0	0	0	0	0	0	0	0	0	0	2	2	2	1	0	0	0	0	0	0	0	0	0	0	0	0	0	0	0	0	0			2
1041		2016	1	1	2	2	2	1	0	0	0	0	0	0	0	0	0	0	0	0	0	0	0	0	0	2	2	2	1	0	0	0	0	0	0	0	0	0	0	0	0	0	0	0	0	0			2
1041	female	2017	1	1	2	2	2	0		0							0								0	2	2	2	0		0							0								0			2
1041	female	2017	1	1	2	2	2	0		0							0								0	2	2	2	0		0							0								0			2
1042		2015	1	1	2	2	2	1	0	0	0	0	0	0	0	0	0	0	0	0	0	0	0	0	0	2	2	2	1	0	0	0	0	0	0	0	0	0	0	0	0	0	0	0	0	0			2
1043		2015	1	1	2	2	2	1	0	0	0	0	0	0	0	0	0	0	0	0	0	0	0	0	0	2	2	2	1	0	0	0	0	0	0	0	0	0	0	0	0	0	0	0	0	0			2
1043		2016	1	1	2	2	2	1	0	0	0	0	0	0	0	0	0	0	0	0	0	0	0	0	0	2	2	2	1	0	0	0	0	0	0	0	0	0	0	0	0	0	0	0	0	0			2
1043	male	2017	1	1	2	2	2	0		0							0								0	2	2	2	0		0							0								0			2
1043	male	2018	1	1	2	2	2	0		0							0								0	2	2	2	0		0							0								0			2
1044		2015	2	4	5	4	3	0	0	0	0	0	0	0	0	0	0	0	0	0	0	0	0	0	0	4	6	4	0	0	0	0	0	0	0	0	0	0	0	0	0	0	0	0	0	0			1
1044		2016	2	4	5	4	3	0	0	0	0	0	0	0	0	0	0	0	0	0	0	0	0	0	0	4	6	4	0	0	0	0	0	0	0	0	0	0	0	0	0	0	0	0	0	0			1
1045		2015	2	3	4	4	4	0	0	0	0	0	0	0	0	0	0	0	0	0	0	0	0	0	1	3	6	4	0	0	0	0	0	0	0	0	0	0	0	0	0	0	0	0	0	1			1
1046		2015	1	1	2	2	2	1	0	0	0	0	0	0	0	0	0	0	0	0	0	0	0	0	0	2	2	2	1	0	0	0	0	0	0	0	0	0	0	0	0	0	0	0	0	0			2
1046	male	2017	1	1	2	2	2	0		0							0								0	2	2	2	0		0							0								0			2
1046	male	2018	2	1	2	2	2	0		0							1								0	2	2	2	1		0							1								0			1
1047		2015	1	1	2	2	2	1	0	0	0	0	0	0	0	0	0	0	0	0	0	0	0	0	0	2	2	2	1	0	0	0	0	0	0	0	0	0	0	0	0	0	0	0	0	0			2
1048		2015	2	1	2	2	2	1	0	0	0	0	0	0	0	0	0	0	0	0	0	0	0	0	0	2	2	2	0	0	0	0	0	0	0	0	0	0	0	0	0	0	0	0	0	1			1
1048	female	2018	2	1	2	2	2	1		0							0								0	2	2	2	0		0							0								1			1
1049		2015	2	1	3	2	2	1	0	0	0	0	0	0	0	0	0	0	0	0	0	0	0	0	0	3	6	2	1	0	0	0	0	0	0	0	0	0	0	0	0	0	0	0	0	0			1
1050		2015	1	1	2	2	2	1	0	0	0	0	0	0	0	0	0	0	0	0	0	0	0	0	0	2	2	2	1	0	0	0	0	0	0	0	0	0	0	0	0	0	0	0	0	0			2
1050		2016	1	1	2	2	2	1	0	0	0	0	0	0	0	0	0	0	0	0	0	0	0	0	0	2	2	2	1	0	0	0	0	0	0	0	0	0	0	0	0	0	0	0	0	0			2
1050	female	2017	1	1	2	2	2	0		0							0								0	2	2	2	0		0							0								0			2
1051		2015	2	1	3	2	2	1	0	0	0	0	0	0	0	0	0	0	0	0	0	0	0	0	0	2	3	2	1	0	0	0	0	0	0	0	0	0	0	0	0	0	0	0	0	0			2
1052		2015	1	1	2	2	2	1	0	0	0	0	0	0	0	0	0	0	0	0	0	0	0	0	0	2	2	2	1	0	0	0	0	0	0	0	0	0	0	0	0	0	0	0	0	0			2
1053		2015	2	3	5	4	4	1	0	0	0	0	0	0	0	0	0	0	0	0	0	0	0	0	0	2	2	2	1	0	0	0	0	0	0	0	0	0	0	0	0	0	0	0	0	0			1
1054		2015	1	1	2	2	2	1	0	0	0	0	0	0	0	0	0	0	0	0	0	0	0	0	0	2	2	2	1	0	0	0	0	0	0	0	0	0	0	0	0	0	0	0	0	0			2
1055		2015	2	1	2	2	2	0	1	0	0	0	0	0	0	0	0	0	0	0	0	0	0	0	0	5	6	4	0	0	0	0	0	0	0	0	0	0	0	0	0	0	0	0	0	0			2
1056		2015	2	4	5	4	3	0	0	0	0	0	0	0	0	0	0	0	0	0	0	0	0	0	0	4	6	4	0	0	0	0	0	0	0	0	0	0	0	0	0	0	0	0	0	0			1
1057		2015	1	1	2	2	2	1	0	0	0	0	0	0	0	0	0	0	0	0	0	0	0	0	0	2	2	2	1	0	0	0	0	0	0	0	0	0	0	0	0	0	0	0	0	0			2
1057		2016	1	1	2	2	2	1	0	0	0	0	0	0	0	0	0	0	0	0	0	0	0	0	0	2	2	2	1	0	0	0	0	0	0	0	0	0	0	0	0	0	0	0	0	0			2
1057	male	2018	1	1	2	2	2	0		0							0								0	2	2	2	0		0							0								0			2
1058		2015	2	4	5	4	3	0	0	0	0	0	0	0	0	0	0	0	0	0	0	0	0	0	0	4	6	4	0	0	0	0	0	0	0	0	0	0	0	0	0	0	0	0	0	0			1
1059		2015	1	1	2	2	2	1	0	0	0	0	0	0	0	0	0	0	0	0	0	0	0	0	0	2	2	2	1	0	0	0	0	0	0	0	0	0	0	0	0	0	0	0	0	0			2
1059		2016	1	1	2	2	2	1	0	0	0	0	0	0	0	0	0	0	0	0	0	0	0	0	0	2	2	2	1	0	0	0	0	0	0	0	0	0	0	0	0	0	0	0	0	0			2
1060		2015	2	4	5	4	3	0	0	0	0	0	0	0	0	0	0	0	0	0	0	0	0	0	0	5	6	4	0	0	0	0	0	0	0	0	0	0	0	0	0	0	0	0	0	0			1
1061		2015	2	3	2	2	2	1	0	0	0	0	0	0	0	0	0	0	0	0	0	0	0	0	0	2	5	2	1	0	0	0	0	0	0	0	0	0	0	0	0	0	0	0	0	0			1
1062		2015	1	1	2	2	2	1	0	0	0	0	0	0	0	0	0	0	0	0	0	0	0	0	0	2	2	2	1	0	0	0	0	0	0	0	0	0	0	0	0	0	0	0	0	0			2
1063		2015	2	4	5	4	3	0	0	0	0	0	0	0	0	0	0	0	0	0	0	0	0	0	0	4	6	4	0	0	0	0	0	0	0	0	0	0	0	0	0	0	0	0	0	0			1
1064		2015	2	1	4	2	2	1	0	0	0	0	0	0	0	0	0	0	0	0	0	0	0	0	0	2	5	2	0	0	0	0	0	0	0	0	0	0	0	0	0	0	0	0	0	1			1
1065		2015	1	1	2	2	2	1	0	0	0	0	0	0	0	0	0	0	0	0	0	0	0	0	0	2	2	2	1	0	0	0	0	0	0	0	0	0	0	0	0	0	0	0	0	0			2
1066		2015	2	1	2	2	2	0	0	0	0	0	0	0	0	1	0	0	0	0	0	0	0	0	1	2	2	2	1	0	0	0	0	0	0	0	0	0	0	0	0	0	0	0	0	0			1
1066		2016	2	1	2	2	2	0	0	0	0	0	0	0	0	1	0	0	0	0	0	0	0	0	0	2	2	2	1	0	0	0	0	0	0	0	0	0	0	0	0	0	0	0	0	0			1
1067		2015	2	1	2	2	2	0	1	0	0	0	0	0	0	0	0	0	0	0	0	0	0	0	0	2	2	2	0	1	0	0	0	0	0	0	0	0	0	0	0	0	0	0	0	0			2
1068		2015	2	1	4	2	2	1	0	0	0	0	0	0	0	0	0	0	0	0	0	0	0	0	0	2	5	2	1	0	0	0	0	0	0	0	0	0	0	0	0	0	0	0	0	0			1
1068	female	2018	2	3	4	2	2	1		0							0								0	4	6	2	0		0							0								0			1
1069		2015	2	1	2	2	2	0	1	0	0	0	0	0	0	0	0	0	0	0	0	0	0	0	0	2	2	2	0	1	0	0	0	0	0	0	0	0	0	0	0	0	0	0	0	0			2
1070		2015	2	4	5	4	3	0	0	0	0	0	0	0	0	0	0	0	0	0	0	0	0	0	0	4	6	4	0	0	0	0	0	0	0	0	0	0	0	0	0	0	0	0	0	0			1
1070		2016	2	1	2	2	2	1	0	0	0	0	0	0	0	0	0	0	0	0	0	0	0	0	0	4	6	4	0	0	0	0	0	0	0	0	0	0	0	0	0	0	0	0	0	0			1
1071		2015	2	1	4	3	3	1	0	0	0	0	0	0	0	0	0	0	0	0	0	0	0	0	0	3	5	4	1	0	0	0	0	0	0	0	0	0	0	0	0	0	0	0	0	0		1	1
1071		2016	2	4	5	3	3	0	0	0	0	0	0	0	0	0	0	0	0	0	0	0	0	0	0	3	5	4	1	0	0	0	0	0	0	0	0	0	0	0	0	0	0	0	0	0		1	1
1071	male	2018	2	1	4	3	3	1		0							0								0	2	5	2	1		0							0								0		1	1
1072		2015	1	1	2	2	2	1	0	0	0	0	0	0	0	0	0	0	0	0	0	0	0	0	0	2	2	2	1	0	0	0	0	0	0	0	0	0	0	0	0	0	0	0	0	0			2
1073		2015	1	1	2	2	2	1	0	0	0	0	0	0	0	0	0	0	0	0	0	0	0	0	0	2	2	2	1	0	0	0	0	0	0	0	0	0	0	0	0	0	0	0	0	0			2
1073	male	2016	1	1	2	2	2	1		0							0								0	2	2	2	1		0							0								0			2
1074		2015	2	1	2	2	2	0	0	0	0	0	0	0	0	0	0	0	0	0	0	0	1	0	0	2	2	2	0	0	0	0	0	0	0	0	0	0	0	1	0	0	0	0	0	0			1
1074	female	2017	1	1	2	2	2	0		0							0								0	2	2	2	0		0							0								0			2
1074	female	2018	1	1	2	2	2	0		0							0								0	2	2	2	0		0							0								0			2
1075		2015	2	1	3	2	2	1	0	0	0	0	0	0	0	0	0	0	0	0	0	0	0	0	0	2	2	2	1	0	0	0	0	0	0	0	0	0	0	0	0	0	0	0	0	0			2
1075		2016	1	1	2	2	2	1	0	0	0	0	0	0	0	0	0	0	0	0	0	0	0	0	0	2	2	2	1	0	0	0	0	0	0	0	0	0	0	0	0	0	0	0	0	0			2
1075	male	2017	1	1	2	2	2	0		0							0								0	2	2	2	0		0							0								0			2
1075	male	2017	1	1	2	2	2	0		0							0								0	2	2	2	0		0							0								0			2
1076		2015	1	1	2	2	2	1	0	0	0	0	0	0	0	0	0	0	0	0	0	0	0	0	0	2	2	2	1	0	0	0	0	0	0	0	0	0	0	0	0	0	0	0	0	0			2
1077		2015	1	1	2	2	2	1	0	0	1	0	0	0	0	0	0	0	0	0	0	0	0	0	0	2	2	2	1	0	0	1	0	0	0	0	0	0	0	0	0	0	0	0	0	0			1
1078		2015	2	4	5	4	3	0	0	0	0	0	0	0	0	0	0	0	0	0	0	0	0	0	0	4	6	4	0	0	0	0	0	0	0	0	0	0	0	0	0	0	0	0	0	0			1
1078	female	2018	2	4	5	2	2	0		0							0								0	4	6	2	0		0							0								0			1
1079		2015	1	1	2	2	2	1	0	0	0	0	0	0	0	0	0	0	0	0	0	0	0	0	0	2	2	2	1	0	0	0	0	0	0	0	0	0	0	0	0	0	0	0	0	0			2
1080		2015	1	1	2	2	2	1	0	0	0	0	0	0	0	0	0	0	0	0	0	0	0	0	0	2	2	2	1	0	0	0	0	0	0	0	0	0	0	0	0	0	0	0	0	0			2
1081		2015	2	4	5	4	3	0	0	0	0	0	0	0	0	0	0	0	0	0	0	0	0	0	0	4	6	4	0	0	0	0	0	0	0	0	0	0	0	0	0	0	0	0	0	0			1
1082		2015	2	1	2	2	2	1	0	0	0	0	0	0	0	0	0	0	0	0	0	0	0	0	0	3	6	4	1	0	0	0	0	0	0	0	0	0	0	0	0	0	0	0	0	0			1
1082	male	2017	1	1	2	2	2	0		0							0								0	2	2	2	0		0							0								0			2
1083		2015	1	1	2	2	2	1	0	0	0	0	0	0	0	0	0	0	0	0	0	0	0	0	0	2	2	2	1	0	0	0	0	0	0	0	0	0	0	0	0	0	0	0	0	0			2
1084		2015	1	1	2	2	2	1	0	0	0	0	0	0	0	0	0	0	0	0	0	0	0	0	0	2	2	2	1	0	0	0	0	0	0	0	0	0	0	0	0	0	0	0	0	0			2
1085		2015	2	4	5	4	3	0	0	0	0	0	0	0	0	0	0	0	0	0	0	0	0	0	0	4	6	4	0	0	0	0	0	0	0	0	0	0	0	0	0	0	0	0	0	0			1
1086		2015	1	1	2	2	2	1	0	0	0	0	0	0	0	0	0	0	0	0	0	0	0	0	0	2	2	2	1	0	0	0	0	0	0	0	0	0	0	0	0	0	0	0	0	0			2
1087		2015	1	1	2	2	2	1	0	0	0	0	0	0	0	0	0	0	0	0	0	0	0	0	0	2	2	2	1	0	0	0	0	0	0	0	0	0	0	0	0	0	0	0	0	0			2
1088		2015	2	1	2	2	2	0	0	0	0	0	0	0	0	0	0	0	0	0	0	0	0	0	1	2	2	2	0	0	0	0	0	0	0	0	0	0	0	0	0	0	0	0	0	1			1
1089		2015	1	1	2	2	2	1	0	0	0	0	0	0	0	0	0	0	0	0	0	0	0	0	0	2	2	2	1	0	0	0	0	0	0	0	0	0	0	0	0	0	0	0	0	0			2
1089		2015	1	1	2	2	2	1	0	0	0	0	0	0	0	0	0	0	0	0	0	0	0	0	0	2	2	2	1	0	0	0	0	0	0	0	0	0	0	0	0	0	0	0	0	0			2
[truncated: 11,924 more rows]
[truncated: 8 more columns]
